# Supplementary material for: Construction of a prognostic model of colon cancer patients based on metabolism-related lncRNAs
Source: Front Oncol. 2022 Sep 29;12:944476. doi: 10.3389/fonc.2022.944476 (PMC9558288; doi:10.3389/fonc.2022.944476)
Supplement: Supplementary Table 1 — A total of 279 differentially expressed metabolism-related genes were obtained, of which 151 genes were down-regulated and 128 genes were up-regulated. [file Table_1.xls]

gene	conMean	treatMean	logFC	pValue	fdr
UGT1A1	0.83753067902439	0.121015594868922	-2.7909490631271	6.40668586048989e-18	2.85325080672091e-17
UGT1A8	6.58165862195122	0.36078194920296	-4.18925213459421	2.61025822733951e-25	1.88627538932252e-23
ACOT12	0.0162925675853659	0.00732880806553911	-1.15256349246889	4.59467616839625e-09	8.7492081243994e-09
PIK3C2G	0.0469977930487805	0.0122023215729387	-1.94543735517998	6.59946283842186e-26	1.07149996661486e-23
AMPD1	2.12536315439024	0.144427374955603	-3.87929324768051	4.66863048588476e-24	1.3589049449986e-22
AOC3	28.9373019512195	5.31326388213531	-2.44526014365848	1.78372150328278e-18	8.55137073632627e-18
MTHFD1L	1.90785484146341	11.1283722382875	2.54421926956935	3.78069629260001e-26	1.03908171669558e-23
NANP	1.27624076341463	3.55547820093023	1.47814309109004	5.68715314292009e-22	5.79378726434984e-21
SULT1A1	9.45567056097561	2.24709320849894	-2.0731198042137	1.61147029083216e-20	1.09445690585684e-19
ADK	5.7581866097561	12.2417385430233	1.08812201150727	2.93764141537551e-17	1.19113321071196e-16
AKR1B10	79.7743165853659	10.2729773760888	-2.95706997139092	4.09166480233305e-24	1.28257954380824e-22
ALDH3B2	0.066349973804878	0.831417724964059	3.64740570392403	1.28339352277836e-13	3.58207438720672e-13
PKM	75.6419195121951	159.056862638457	1.07228474034813	1.90945822356239e-18	9.04772355932179e-18
SULT2B1	1.20000945365854	9.92687916541226	3.04829445991288	5.43230721424372e-21	3.91799148637932e-20
GAD1	0.00993281953658537	0.529487562019027	5.73624968437997	8.25696902604006e-23	1.09755506241945e-21
ECI2	14.6692286585366	6.19773279040169	-1.24298055191726	2.16182128660838e-21	1.72733759665277e-20
PLCD3	43.6036251463415	15.3996622027907	-1.50154937847515	5.31858383715723e-18	2.38167353147425e-17
AANAT	0.0360712884146341	0.119120173048626	1.72349489471656	8.55247100669732e-07	1.39405277409166e-06
PDE5A	6.76738678048781	2.47103953057082	-1.45348075568001	4.00608963389919e-19	2.20605611596476e-18
ENPP6	0.564038095121951	0.0587905955835095	-3.2621353070727	9.20306719791905e-26	1.07149996661486e-23
NME1-NME2	0.305548051219512	0.901395289302326	1.5607606309704	2.4425101016915e-12	5.97791511374947e-12
GSTM2	1.10575607804878	0.456818924862579	-1.27533884808212	2.5551055069349e-18	1.16989381356851e-17
GART	6.87896051219512	14.6225653251797	1.08793395505407	5.15649778934888e-21	3.7860772056931e-20
PLA2G4E	0.0376419134634146	0.129689736997886	1.78465244436039	3.44975318747341e-10	7.08198702214315e-10
ACAA2	70.0274226829268	23.1798138692178	-1.5950510091895	4.54979057584079e-21	3.43340677713912e-20
GSTA1	25.1155251195122	1.59241330437632	-3.97929270422187	1.14315242612719e-16	4.29340657739014e-16
HK2	60.4273306585366	27.6947864332135	-1.12558679996555	5.8085157225059e-13	1.50283819487057e-12
PLCE1	7.79672721951219	2.10286561443975	-1.89051200424767	1.33362157344427e-23	2.68052269154324e-22
GUCY2D	0.0220650450487805	0.058346018589852	1.40287152002798	0.0124102497252375	0.0148522078209524
KYNU	0.149125231707317	0.338262425454545	1.18161855040347	0.00128480691292618	0.00165421427177699
ENTPD5	30.9647196097561	5.71831377173361	-2.43696369237888	1.31892157233913e-23	2.68052269154324e-22
PPAT	1.59914874390244	5.42125084816068	1.76132162728906	5.51643440636116e-23	7.75154145031784e-22
SUCLG2	92.9131407317073	40.4262095108245	-1.2005917135006	6.67365204010254e-22	6.32444931707392e-21
XDH	20.2446450731707	4.40574519251586	-2.20008238616972	1.40949463427668e-20	9.65326157088651e-20
UGT1A3	0.0397801813902439	0.00946986225792812	-2.0706345080944	0.00133393511141829	0.00171475885773802
CA1	255.892319158537	2.52817433545243	-6.66129708304977	5.93570159675439e-25	2.68755377853046e-23
GPD1L	29.5503307317073	11.9086214178436	-1.3111678657239	6.76791005886698e-24	1.8386155659922e-22
ACSL6	0.0821783114634146	1.87017384163848	4.50827088412753	4.65132460159265e-10	9.47707387574503e-10
SMPD1	33.1366287804878	10.3694411397463	-1.67608869232816	7.77501560461907e-25	3.01744653226883e-23
PRDX6	195.967337317073	78.8850729471459	-1.31278897770343	4.40051363002316e-22	4.7818914779585e-21
NPR1	2.61348559512195	0.858556920084567	-1.60598951811676	2.34424390389105e-17	9.698267927265e-17
ACSL4	4.82220948780488	10.690666177167	1.14858552443727	2.99405533839598e-12	7.28404507699321e-12
CA14	0.578073258536585	0.176318175560254	-1.71307113442383	4.43164395330293e-11	9.70930277521555e-11
LIPC	0.593841817073171	0.273272094264271	-1.11974054476267	1.82298145623077e-21	1.5007372594223e-20
LRAT	0.201336315560976	0.0241222431839323	-3.06117144024879	1.18737365192388e-15	4.04899383396637e-15
GNMT	0.0913522812195122	0.232762601458774	1.34934661456852	2.20835485478646e-09	4.33688965458064e-09
COMT	12.7250406829268	28.9044565869345	1.18362168076514	5.66404348841022e-19	2.99752950847684e-18
LPCAT3	9.99114519512195	4.50420459023256	-1.14937769157244	3.51141802037658e-20	2.21845402062551e-19
AOX1	1.9331499804878	0.587779268980973	-1.71760719014533	9.80818137435747e-18	4.25195096813901e-17
DNMT1	5.75031802439024	11.8943462740169	1.04856232948961	1.15306278804734e-17	4.94603248557149e-17
MAOA	81.8225870731707	23.024348640592	-1.82933881018095	8.1798139929911e-24	2.15049948525411e-22
GLS2	0.0451326563414634	0.309917566828753	2.77964093459654	1.33181293147872e-22	1.66988852177716e-21
PLA2G10	7.60513059512195	2.98567998843552	-1.34891347946768	6.32401685246024e-16	2.24090162380656e-15
PHGDH	3.46627109756098	11.7905164181395	1.76617051154158	1.07204485972522e-07	1.87091340615857e-07
ADA	1.96663007073171	4.6386513239112	1.23797979871493	6.83642961764584e-11	1.47399210010089e-10
TPO	0.325589537073171	0.110081213756871	-1.56448605645524	2.10616958985529e-14	6.42894462820997e-14
ISYNA1	3.04126212195122	6.51215068828753	1.09846391780464	0.0058765688768687	0.0071805151943748
PDE2A	2.69450134146341	0.493577765919662	-2.44866899265374	4.89117689090115e-23	7.24783484742625e-22
PLCD4	1.25421872195122	0.524299494524313	-1.25832590015887	5.24804001644182e-07	8.69339962073188e-07
PLA2G4B	0.0466878211707317	0.120026735221987	1.36223762562628	6.51375365583506e-09	1.2260298451514e-08
FADS2	1.3117586804878	5.0870424594926	1.95532479888072	1.20889687820487e-07	2.09627862922759e-07
UGDH	59.575366097561	18.9044365767019	-1.65599105974322	8.34949863435652e-23	1.09755506241945e-21
BAAT	0.0124921769512195	0.398783344460888	4.99650834011009	5.0236777973183e-15	1.61829936949186e-14
ME1	3.99306719512195	10.1262612794926	1.34253235961699	1.83959578519897e-11	4.18790660596972e-11
GPX3	45.3905531707317	9.84020760556025	-2.20563141186431	5.27759979365677e-22	5.44461244535477e-21
PIK3CG	1.70036730487805	0.608547168596195	-1.48240542789887	3.05001941065034e-17	1.23057713845546e-16
TREH	2.86482833414634	0.60712674577167	-2.23837905780961	3.02756096364976e-09	5.87490996517751e-09
NEU4	10.3781298536585	1.97673145465751	-2.39235769773157	2.03022162878165e-22	2.39801540211166e-21
NIT2	2.82763441463415	5.95688115262156	1.07496156986102	4.5975295802449e-21	3.43760239256843e-20
PTGS2	1.48642948292683	4.19801886744186	1.49785762806414	0.0354233676090215	0.0403776847571364
CP	2.06114024878049	0.569912470156448	-1.85463040984706	1.10017213578549e-20	7.66359222790747e-20
ACADM	18.3997113170732	8.45353542805497	-1.12205639623987	1.93634992653755e-19	1.10358404904063e-18
ADCY9	6.29237404878049	2.48499744805497	-1.34036006376355	8.81635999087144e-23	1.14052910993019e-21
CYP2C8	0.250929127073171	0.0866728580401691	-1.53362776058934	3.94424181239396e-07	6.60073321786669e-07
ACOX1	34.7978937804878	12.7556251008668	-1.44786638516793	1.30458748133956e-17	5.53770206922782e-17
PDE7B	0.903280295121951	0.243957548541226	-1.88854361316023	1.10761723508358e-22	1.41048132280175e-21
TSTA3	22.2803551463415	55.7492428301691	1.32317998164895	7.89343406654586e-17	3.00614428235275e-16
PDE1C	0.333457190243902	0.137761873710359	-1.27532488765765	2.80129172716684e-19	1.57451914320067e-18
EPHX2	26.2279906829268	10.3267472981818	-1.34472137942917	5.77699674077095e-19	3.03758215724408e-18
SRM	17.6050967317073	50.2847120885624	1.51412669425944	9.0229996337317e-20	5.29046381402254e-19
GGT6	69.9884095609756	21.9117042851374	-1.67541432311474	1.0997109043895e-21	9.63725147395099e-21
GSTP1	144.868118292683	345.369085281924	1.25339881981097	1.01893301893107e-17	4.39381169539059e-17
LPCAT1	4.63653602439024	11.1840927086681	1.27032895550621	1.03512647753457e-15	3.55961214848386e-15
ENTPD3	1.2824441195122	0.349392855930233	-1.8759739492891	1.58425979565325e-19	9.1572463365773e-19
NOS1	0.375367570195122	0.0495785201369979	-2.92051689985063	1.52384887818016e-12	3.78639279181961e-12
NME1	7.04184714634146	24.5632764928964	1.8024771976516	2.95931907516003e-22	3.39696485388088e-21
GSTM5	1.27694199756098	0.19012545179704	-2.74766941374468	6.70474236342456e-25	2.87598159273211e-23
SCLY	0.174382046829268	0.52314043192389	1.58494675796565	2.42215339841312e-23	4.11261462438894e-22
ACADL	0.0502187830731707	0.0249896225095137	-1.0068979605238	7.02663116146341e-13	1.80653135539201e-12
GSTM1	4.76035680634146	2.09856136941649	-1.1816690595255	6.85736792117943e-05	9.66912604802982e-05
MAT1A	0.124208271463415	1.19566826530021	3.26698401750805	3.67282370638435e-08	6.56436693136677e-08
PCK1	46.5737635609756	7.01914135754757	-2.73015100562198	2.80460468549994e-20	1.81408953863687e-19
PTGDS	17.4754589512195	7.31408977708245	-1.25658010472254	3.04112196073221e-12	7.3765309464189e-12
PGM1	44.4620485365854	17.5799012690909	-1.33864745222366	9.55869358009155e-24	2.32701684278613e-22
POLR1C	5.8409797804878	15.5244586987738	1.41026067017794	1.12920743346628e-23	2.48730826560816e-22
PDE9A	23.0956894390244	4.13289389520085	-2.48239938268231	7.77501560461907e-25	3.01744653226883e-23
AOC1	199.079592195122	58.1148838459408	-1.77636573107883	1.34476063095186e-21	1.15366306760607e-20
TDO2	0.31514718097561	1.34458180344609	2.09305986762498	1.25387007547913e-08	2.31724288325508e-08
PLPP2	10.747663195122	22.2007005667019	1.04658218635048	5.62580280577458e-16	2.0287740206665e-15
BST1	3.30985282926829	1.64674690052854	-1.00714823512346	3.63557760262744e-13	9.65145194182855e-13
AHCY	41.8729517073171	137.016635900381	1.71026054370082	1.43283235581825e-21	1.20387460823905e-20
SPHK1	0.878232836585366	3.55775254010571	2.01829078520692	2.39180679691856e-11	5.42986779801846e-11
CTPS1	3.58548268292683	9.07607721243129	1.33990153270626	1.86104720142744e-20	1.23313290175883e-19
LDHB	63.2771226829268	137.018473209154	1.11461450978318	2.66633071949422e-10	5.54351922547905e-10
UGT2B17	269.074110833659	18.0212680345032	-3.90023115516728	1.03108710176116e-12	2.60973909296691e-12
TH	0.0402232032439024	0.430031427792812	3.41834221666905	4.82333557170589e-12	1.1527913463168e-11
SORD	3.33884534146341	9.64328951	1.53017609328721	2.66757956652391e-21	2.09045898722787e-20
IL4I1	1.99289962682927	4.11315953031712	1.04537797824474	0.00111447973937585	0.00143946273786263
TPH1	2.13807902195122	0.198870584505285	-3.42641337099845	1.57449507583986e-23	3.05527020668925e-22
PLA2G2C	0.122458607878049	0.0179506834164905	-2.77018351125603	1.67161869214008e-10	3.52945397433722e-10
ANPEP	362.046841609756	29.377840200444	-3.62337612435042	9.8906004086337e-22	8.76178188373529e-21
RDH16	0.0453458395609756	0.248008665399577	2.45134843312586	1.08075507591353e-16	4.07784901328485e-16
POLR3G	0.455034619512195	1.62536486556025	1.83671539756921	8.34072336341017e-18	3.65467179633295e-17
TBXAS1	2.73106507317073	5.68122087276956	1.05673730307556	5.10042749142419e-07	8.48336409287901e-07
DNMT3B	0.457000307317073	1.54845874071882	1.76056590179878	3.40554534184851e-20	2.16837457313011e-19
ENTPD8	34.3561114634146	7.5003510779704	-2.19553672452638	2.33250413788375e-20	1.53305715514134e-19
GNPDA1	8.72161107317073	18.3878219061522	1.07608403602162	3.05738449644055e-21	2.35072487226325e-20
G6PC	1.2457983444878	0.0181782247737844	-6.09871543263652	2.84739448668579e-16	1.05005724282757e-15
TYRP1	0.655925264146341	0.26776082920296	-1.29258652024172	5.08691183663015e-10	1.03387360270663e-09
DGKH	0.955584663414634	2.29588983188161	1.26459781138512	6.58669147642396e-07	1.08447546531021e-06
NAT2	12.5237249512195	4.11255801004228	-1.60655579499024	5.49869203249028e-19	2.94831184636814e-18
GPT2	4.13607980487805	13.486085690296	1.70513574209859	8.34496290938981e-22	7.64173569792438e-21
ADCY3	3.88546334146341	8.64270816196617	1.1533967963463	5.65100861489373e-17	2.22491401987362e-16
CEL	0.236457205365854	16.0339682912685	6.08340861153023	7.74665900769148e-14	2.24680679404575e-13
PLA2G2D	2.24358734878049	0.945869902109937	-1.24609368347884	1.3189275303353e-09	2.62818077560702e-09
TAT	0.436770137560976	0.0355823501860465	-3.61764051330519	2.24233070808156e-22	2.61071361012353e-21
PNPT1	4.51042048780488	10.3665112500211	1.20059660930598	5.43933059520916e-20	3.28374402599664e-19
UCKL1	9.10867595121951	22.6746022937209	1.315763984117	7.8407803053561e-19	3.96909065146908e-18
HMGCS2	373.654206097561	80.9815232635941	-2.20603907681951	2.00458968473488e-18	9.44358724311519e-18
TK1	25.032512902439	51.1238792831078	1.03019418820379	1.09178392767795e-11	2.52785199164071e-11
ENPP1	2.68567132926829	1.30377082414376	-1.04259246347162	9.02483271673694e-12	2.11357432877604e-11
UGT2B15	16.6879646134146	2.05786665737209	-3.01958659502578	1.27045563233266e-12	3.20563882461646e-12
CPT1A	49.8121926829268	22.4414318381607	-1.15033419076555	1.78607850445358e-20	1.19315900092596e-19
POLR1E	5.73526651219512	11.4811155866596	1.00133039778071	3.86986682849465e-22	4.26208306111235e-21
SMPD3	13.1308912926829	5.46792073327696	-1.26390061224101	1.28005787190612e-17	5.46202704504444e-17
PAH	0.0108761163414634	0.643567636562368	5.8868563841586	1.21024043105505e-13	3.38950498731913e-13
ACP6	1.12536775121951	2.36120168181818	1.06912474756912	2.00824159411349e-21	1.62051178138861e-20
CYP4F3	1.43019869512195	3.70216517674419	1.37215367214755	1.92294937770295e-08	3.52180616365821e-08
POLA2	2.881086	5.80214809562368	1.00997439437222	1.26774695375946e-18	6.22417932116843e-18
ODC1	36.8629885365854	87.1467056640381	1.24127309124127	2.4342094378134e-18	1.12720493853291e-17
PDE3A	9.33503158536585	2.8552022710148	-1.70906194984963	1.15852411696824e-20	8.00167080787386e-20
RRM2	8.52260983658537	26.3733548442283	1.62971390950581	7.65623472193281e-21	5.47353622664495e-20
FMO2	0.488917940243902	0.189095481319239	-1.37047745560342	2.16937039395853e-13	5.913166792897e-13
PAFAH1B3	11.5297451463415	36.5292963383721	1.66369333943076	5.9987953749699e-22	5.96221735439082e-21
CES2	152.445552195122	38.1946258186681	-1.99685249538334	1.65363916364401e-22	2.01151629607443e-21
DPYD	4.29300712195122	1.66445915505285	-1.36693509822974	6.69454232351464e-18	2.94921729387267e-17
HDC	0.747348353170732	0.302410179854123	-1.30527416220998	5.66919126522083e-13	1.47616322081629e-12
AMPD2	3.93295075609756	8.80586640221987	1.16285283404231	8.08299890685434e-22	7.48595921487078e-21
GPX2	210.756368780488	458.44901847945	1.121185080616	5.2501643053747e-11	1.14715386297061e-10
PAICS	11.544908195122	30.8021502782452	1.4157743671704	6.6029184310887e-22	6.32444931707392e-21
CYP2S1	27.019589902439	70.5157837863636	1.38394043905465	3.15396438118314e-14	9.41568121122439e-14
ADH1C	225.055846829268	14.218111422	-3.98448129463989	1.45659088246069e-25	1.31902396578385e-23
RDH12	0.0609803004878049	0.169879912131078	1.47810010304447	3.12451981103776e-07	5.27528305263455e-07
FMO5	10.9617031219512	2.88366482016913	-1.92649657826945	5.21052838140633e-21	3.79158984896979e-20
HMOX1	35.2764426829268	12.0583534669345	-1.54867216032418	1.3182946168769e-18	6.43359348954894e-18
UGT2A3	38.0261687560976	4.45012862716491	-3.09507364902885	1.739096769956e-23	3.29619504073056e-22
MTAP	1.48249341463415	3.28299037255814	1.14698482297446	5.83430488829338e-19	3.0480503102302e-18
PDE1A	1.26294857317073	0.532109368224101	-1.24700118558554	6.2965367411435e-12	1.48744273740057e-11
POLR1B	2.92782031707317	7.50015314790698	1.357093037872	1.21096428707828e-24	4.11223289153666e-23
PLCG1	4.58223604878049	10.1312879543552	1.14469390595593	2.42544971238424e-15	8.10139965407031e-15
ENPP2	6.63989385365854	2.71672334156448	-1.28929252291152	8.99718284853793e-19	4.52636050713482e-18
POLR1D	10.7985604390244	26.0211781402537	1.26884728441528	5.9987953749699e-22	5.96221735439082e-21
DAO	1.083080118	0.0246560628308668	-5.457053712856	9.81738285482827e-25	3.47876827247176e-23
QPRT	10.5581201219512	23.2984213272304	1.14187921786604	0.000490827239364107	0.000650445853791459
CYP2F1	0.0221461776585366	0.0876218179217759	1.98423243020385	1.19915189243751e-07	2.08381405615473e-07
CA9	0.6163065	33.7012803971036	5.77301158700706	3.40554534184851e-20	2.16837457313011e-19
UGT1A9	0.0802781065853659	0.0204827087589852	-1.97060007135	8.90847706717373e-20	5.2611658041642e-19
ADH6	4.71828746585366	2.08457827995772	-1.17850776957096	6.83536279835947e-14	1.98957881452249e-13
ACSM5	0.305868300243902	0.0619774842008457	-2.30309449664308	3.23191788663147e-22	3.60823709260911e-21
PLA2G3	0.046550175097561	1.07895806595772	4.53470839043371	9.29339339964874e-09	1.73320723586126e-08
PRPS1	8.73705012195122	17.9605038796829	1.03960965334136	7.46442718030976e-19	3.80219259497028e-18
ACAT1	23.0178443902439	10.4078446236364	-1.14508140245784	8.70735733471985e-22	7.88499580866297e-21
AOC2	0.108529848780488	0.251960086934461	1.21510333489646	6.05005948537876e-07	9.9813734424771e-07
ADCY5	3.66434662682927	0.550022849260042	-2.73599252283896	1.94262443808727e-23	3.51830870453583e-22
POLD4	17.0384844146341	8.44784384864693	-1.01214193947594	3.84894998031261e-20	2.39457575111052e-19
ENOPH1	13.7184973658537	30.4461551686258	1.15013758497689	1.92128937500492e-23	3.51830870453583e-22
DGAT2	1.14578324878049	4.45363890226216	1.95865043922284	3.12536738370864e-19	1.74464001213873e-18
PSAT1	4.31296370731707	30.8753450313953	2.83970377761648	4.38392961618084e-23	6.61648636516182e-22
MIOX	0.0217821826829268	0.291538318179704	3.74246508410135	9.91234324996403e-12	2.30815992820591e-11
DHRS9	42.3369451707317	4.64771777912685	-3.18732280268428	1.20695544501207e-23	2.58860180969694e-22
PTGS1	18.2093619268293	2.86867199382664	-2.6662254460261	2.61629843331364e-23	4.35159841459309e-22
UGP2	60.558503902439	15.5439601408879	-1.9619754574272	4.39385181920873e-25	2.28872811696616e-23
ALDH4A1	2.23186813414634	8.53718040807611	1.9355078760068	2.63046901326088e-18	1.19767164570258e-17
RDH5	2.96212090243902	0.680891083911205	-2.12113458040329	1.35897062696085e-25	1.31902396578385e-23
AKR1C2	1.4821983902439	0.552906632188161	-1.42263078111837	3.35060360632856e-19	1.85764757765835e-18
DTYMK	9.19654717073171	20.6545901202748	1.16729822059672	4.25157064575751e-19	2.31002005086158e-18
EHHADH	9.40765417073171	4.47675190513742	-1.07138265861529	8.26744938117247e-17	3.1339401142584e-16
PDE8A	10.6080016829268	5.16349374560254	-1.0387334456892	1.97838632570108e-17	8.26864028434041e-17
ATIC	17.4048811463415	38.7585256993446	1.15502173213409	6.19383061954394e-22	6.08189392160037e-21
PSPH	3.49281926829268	10.4279411060465	1.57799044082335	6.67365204010254e-22	6.32444931707392e-21
GGCT	17.1599187804878	40.3233436323679	1.23257254836977	1.13840110509428e-18	5.62301151910205e-18
PDE7A	1.77664175365854	3.64999654968288	1.03874229804939	1.68080816634658e-14	5.14984456982129e-14
ADCY2	0.263807234146341	0.0760322753192389	-1.79480025635554	4.59758560905476e-13	1.2048335277748e-12
UROC1	0.00358987665853659	0.031720512	3.14340987603192	1.01863429927908e-05	1.54406388946199e-05
PLCG2	2.65608586097561	0.828841697780127	-1.68013329440333	6.39770344816383e-20	3.83391787518641e-19
HAGHL	0.210263076097561	2.64128679818182	3.65097353333597	2.34338099974089e-23	4.06352237189112e-22
CKB	556.716455853659	212.816508255497	-1.38733266255554	7.87689821979679e-14	2.27647945004765e-13
POLA1	2.54061482926829	5.70785369372093	1.16777068375637	5.60838777566524e-19	2.98747453409619e-18
P4HA3	0.188056967560976	0.761431768224102	2.01754500323272	1.48847520230168e-12	3.73263781500267e-12
SI	20.7352908634146	2.45552567205497	-3.07798447390181	6.76247809307828e-19	3.51045837315847e-18
UGT1A6	0.0881603931463415	0.304041698712474	1.78606663733142	8.01007787470831e-05	0.000111593392613458
CA5A	0.00270199719512195	0.0147449018541226	2.44811813733045	1.03062636642295e-06	1.6665882711006e-06
AHCYL2	75.168856097561	12.7915788854968	-2.55494069998151	9.55869358009155e-24	2.32701684278613e-22
PAPSS2	81.4992951219512	22.3258547876321	-1.86807216897805	3.67854782917047e-23	5.82902940438536e-22
IMPDH1	8.74991480487805	28.4430333395137	1.70073445594336	1.38810560257129e-21	1.17844381884958e-20
PLCD1	19.2049489512195	4.24520851321353	-2.17757080711069	2.92167545206877e-24	9.52466197374419e-23
ACP4	0.0290280343902439	0.116567740465116	2.00564979572816	3.87396160772826e-09	7.48170310497282e-09
ASNS	5.01977351219512	14.8548147920507	1.56523644033189	9.81857031868557e-21	6.9583780954163e-20
ACADS	86.7564246341463	21.084192685518	-2.0408088167205	2.09868299343162e-23	3.7183187818408e-22
PYGM	2.73911455365854	0.232051430319239	-3.56119310772358	5.11109937812082e-22	5.34044358098522e-21
SHMT2	13.8841655609756	42.1050806066385	1.60055385277249	9.9933238647257e-24	2.32701684278613e-22
CA12	76.0660913658537	17.1650464091121	-2.14777971657258	1.88523541968722e-21	1.53646686704508e-20
OTC	4.68887837804878	2.04768937035941	-1.19524597985278	5.71408787459937e-13	1.48311516490398e-12
POLD1	5.02766231707317	10.4137210587315	1.05052600890471	6.31800728022369e-17	2.46372054228819e-16
CPOX	4.56907048780488	9.30780182858351	1.02653979539126	4.15020257369549e-23	6.38191527841854e-22
UGT1A5	0.0652662442682927	0.00797325808033827	-3.03309574964825	1.45701546847287e-16	5.4222265150931e-16
CYP26A1	0.0235990308780488	0.135456770942918	2.52103298995679	0.000200528244039207	0.000273295182093568
UGT1A4	0.0420389485365854	0.00760434229809725	-2.46683120624907	6.08992104274311e-13	1.57066001577077e-12
PYCR1	13.3761392926829	47.1482124282452	1.81754129762583	7.99370217340977e-23	1.08581121188816e-21
MIF	22.0299994634146	56.2157834592178	1.35150578658676	7.70513580633896e-16	2.69514406959925e-15
GALK1	4.22655997560976	11.4376364651586	1.43623312937301	1.37083168140809e-18	6.61081550501535e-18
PLPP3	16.1987126097561	6.18336946118393	-1.38941404424619	1.34848380801562e-23	2.68052269154324e-22
GMPR	2.50382994390244	5.72780875213531	1.19384674266913	0.00169966887715648	0.00215767933782326
FMO4	4.22660804878049	1.3743657564482	-1.62073433536609	3.08925790189555e-22	3.49686831950677e-21
PNPLA3	0.0390686877804878	0.564477529403805	3.85283144672767	8.10461744980378e-12	1.9035340696225e-11
GMPS	4.74345553658537	10.0144924184778	1.0780789713949	5.28040798424454e-23	7.68487947707018e-22
GLA	8.2377922195122	18.4315163407822	1.16184512188508	7.07955038086621e-20	4.21155734336202e-19
PLPP1	41.3034541463415	11.7863215417548	-1.8091489072327	8.74923344098801e-26	1.07149996661486e-23
CYP26B1	1.26659600731707	0.562042287852008	-1.17220584924807	2.5301100212595e-14	7.60900246245938e-14
POLR3K	6.79113117073171	13.9867512322622	1.04233709656427	2.30050441453305e-17	9.5658729481859e-17
PDE6A	1.50570715146341	0.154642101131078	-3.28343615424272	9.68269398228712e-22	8.67186329182858e-21
ADH1B	19.0161369756098	1.07318884282452	-4.14724833410798	3.06674804483627e-25	1.92261512041658e-23
SULT1A2	8.75514482195122	0.652530236830867	-3.74601438329374	2.77733799654849e-25	1.88627538932252e-23
NAT1	8.2796706097561	3.37151472830867	-1.29617647408321	2.45792797215474e-18	1.1317577950882e-17
PDE10A	0.125270337804878	0.430844455862579	1.78212227341387	5.06915502332877e-05	7.23530883364789e-05
MGLL	42.6239248780488	16.4670490423044	-1.37208140306678	5.45646644486309e-23	7.75154145031784e-22
PYCR3	3.25021682926829	10.8380608880761	1.7374987854078	4.0090759826387e-20	2.47530070140192e-19
CDO1	0.728295543902439	0.252794704393235	-1.52655777610877	2.46633286003639e-14	7.44467141085058e-14
CYP2C9	0.682349311585366	0.303935576761099	-1.16674492240326	0.000286380423878422	0.000388352821066412
PLA2G5	1.59084029268293	0.351862772384778	-2.17670422023972	4.27103798188728e-11	9.40782690604901e-11
POLD2	17.3259407073171	45.1804796435095	1.38276590147309	4.94988107245049e-22	5.23915983642487e-21
AADAT	1.20733422682927	3.04530202928118	1.33476020669013	8.67170728851228e-13	2.20857545004297e-12
P4HA1	11.2665069268293	23.8994719526427	1.08493845192578	7.09978355555554e-13	1.81959861565339e-12
ADH1A	0.107122795121951	0.0269749963572939	-1.98957084005708	4.47041873150852e-22	4.7939358765519e-21
CAD	4.68390541463415	13.4487607111205	1.521689388206	3.71913532549741e-23	5.82902940438536e-22
LDHD	35.3777931219512	4.88483149008457	-2.85646335491826	8.23030153024726e-25	3.0489526123416e-23
PLCB4	7.94676087804878	24.3381682105708	1.61478175025731	2.52614177506087e-05	3.66988510993691e-05
MTHFD2	7.02613470731707	21.6092570318182	1.62084632864362	1.90294354479728e-22	2.28073380736733e-21
ITPKA	17.0386715853659	6.99316234465116	-1.28479595816424	5.38214936502835e-15	1.71345770800707e-14
URAD	19.3801771380488	8.18480350995772	-1.24356206939148	1.3283412727681e-10	2.84146492731234e-10
LIPG	1.22845963170732	3.47121404361522	1.49858987782486	1.72707054140421e-16	6.39801132383832e-16
GPAT3	11.7794333170732	2.30952359348837	-2.35060294634628	4.44442103547192e-25	2.28872811696616e-23
CA7	59.180752195122	1.19743530167019	-5.62710842020964	3.82484067495306e-26	1.03908171669558e-23
PTGIS	4.46205665609756	1.94567786216702	-1.19743596319637	1.02732601718061e-11	2.38538662108888e-11
TRMT11	3.01355436585366	6.63530118589852	1.13869586120835	1.01281814932346e-20	7.11592061809155e-20
RETSAT	97.9950236585366	28.2428642429175	-1.79482208218374	6.15318161992283e-23	8.49973393260526e-22
GSTA2	2.33213299926829	0.0796203691331924	-4.87236869613162	8.75225009390278e-08	1.53730254882129e-07
PRIM1	2.79121019512195	5.90811100676533	1.08180616076027	3.81508301245459e-16	1.40058227709482e-15
CPT2	25.5910761463415	10.0738787611839	-1.34502154290057	2.6745452775639e-23	4.35950880242916e-22
POLE2	1.32274519512195	3.2285523872093	1.28735225960753	5.88486867437174e-16	2.10358244281271e-15
CHAT	0.222584174414634	0.0125634413150106	-4.14704742239286	6.37427784040111e-33	5.1950364399269e-30
MGAM	3.43431641512195	0.128196973109937	-4.74358886216373	2.5608264220993e-12	6.24872315572135e-12
FMO3	0.161467056073171	0.360985572917548	1.16070133615139	9.54221979579825e-06	1.45091588312977e-05
GPT	30.6859620731707	4.24027043896406	-2.8553506298241	5.78862094261468e-24	1.62680209249344e-22
ACACB	4.34535717073171	1.37846852706131	-1.65640843721575	1.12920743346628e-23	2.48730826560816e-22
HPGDS	2.9424856097561	0.371003994205074	-2.98752873576795	2.03500413671113e-25	1.65852837141957e-23
PAFAH2	16.703911902439	8.14707643701903	-1.03583165923446	1.22260040798907e-21	1.06002056650116e-20
CKMT2	0.532138965853658	6.4362523267019	3.59634593277045	0.00177754112878806	0.00224952798130787
CYP3A4	10.7751886946341	0.378366044255814	-4.83178670117097	2.10577790052208e-10	4.40053586903973e-10
CYP2C18	5.08292028536585	1.23533675090063	-2.04075323353092	1.10734651407478e-13	3.14455543195451e-13
CKMT1B	10.2572988780488	4.9794632	-1.0425887373432	6.0264306442573e-15	1.9036980523526e-14
UGT1A10	15.9061226341463	1.37870753074841	-3.52819384776182	4.49320857318509e-25	2.28872811696616e-23
CA2	644.684276463415	25.9769215136152	-4.63329042290216	4.57684203553975e-24	1.3589049449986e-22
MAOB	13.6443318292683	3.04161147763214	-2.16539396045626	2.50389207252702e-17	1.03064244399471e-16
ASPA	1.12867947073171	0.0917930064926004	-3.62010778666615	6.45380389579601e-26	1.07149996661486e-23
TAZ	3.390528	7.12420997363636	1.07122007917189	2.27439052865843e-18	1.06530360968771e-17
AKR1C4	0.0128943791463415	0.694295779463002	5.75073618616024	1.7716371376755e-21	1.47335129306687e-20
CA4	185.223292463415	5.89207306830655	-4.97434640210441	5.44264629751414e-25	2.60926866616119e-23
AGXT2	0.073991552902439	0.0108270088625793	-2.77272584774526	0.00233894882841947	0.00293720076296128
