# Supplementary material for: Construction of a prognostic model of colon cancer patients based on metabolism-related lncRNAs
Source: Front Oncol. 2022 Sep 29;12:944476. doi: 10.3389/fonc.2022.944476 (PMC9558288; doi:10.3389/fonc.2022.944476)
Supplement: Supplementary Table 2 — A total of 2491 differentially expressed lncRNAs were identified, of which 675 lncRNAs were down-regulated and 1816 lncRNAs were up-regulated. [file Table_2.xls]

gene	conMean	treatMean	logFC	pValue	fdr
AC005534.1	0.0471181972439024	0.28567209610148	2.60000387609149	9.8084954791266e-14	7.44926543839517e-13
AC091729.2	0.0361880917560976	0.129880969171247	1.84360311546872	0.00493213619087668	0.00742543861094714
LINC01819	0.246543804341463	3.54014436461522	3.84389229019793	0.000480360398471961	0.000856014788518825
PRRT3-AS1	1.51631764678049	4.02778258651586	1.40941380192535	8.00569904274671e-13	5.41626264021065e-12
AL138963.1	0.0932766251219512	0.995169660606765	3.41535500731233	0.000223795627144928	0.000417787591517046
AC005264.1	0.0040217733902439	0.0572967969513742	3.83255079127216	2.02043497552288e-14	1.68979017201323e-13
PRMT5-AS1	0.0465235858780488	0.162573081291755	1.80505419282467	5.97425298404637e-15	5.45688467705274e-14
AC007272.1	0.0151913989512195	0.0488565831479915	1.68529823888374	0.00319011969745136	0.00496170071597326
AC015921.1	0.0115403646341463	0.0521884821183932	2.17704263365287	0.0161020040256035	0.0221392405324296
AC006333.2	5.47596444787805	2.58045843950106	-1.0854856851141	1.73447787792519e-19	3.65177909973979e-18
LINC01152	0.0318665985365854	0.0935205398118393	1.5532382242653	0.00482727012157638	0.00727760684903401
AC092198.1	0.012469087	0.0917992200887949	2.88012606344162	2.79577228276859e-08	9.38752848395143e-08
AC097381.3	0.0444755751707317	0.1511798854926	1.76518103346017	0.000994281814990626	0.00168222734630589
AC013476.1	0.0438872084634146	0.255146321031712	2.53945242694719	3.22433927928593e-05	6.84403351107286e-05
AC010320.3	0.0798504283414634	0.298432473966173	1.90203247935698	0.000571644858623764	0.00100586621944995
AL359878.2	0.0253619363902439	0.107124906830867	2.07855714466578	0.000231554800972376	0.000431111182218593
AC020907.4	0.280832518731707	1.22244218572939	2.12198432995146	2.34345936030602e-14	1.9420796188068e-13
AC068790.4	0.108881826926829	0.438865136799154	2.01101448874295	0.0107577791156885	0.0152408858191347
AC024941.1	0.124334954512195	0.0489937745919662	-1.34356159137054	1.44535264050285e-09	5.86421722370688e-09
AC022387.1	0.0105296103414634	0.208938220167019	4.31055246840191	8.25643644341735e-13	5.55094622447585e-12
AC120036.4	0.106150666560976	0.0439875622494715	-1.2709458747759	1.52328267750199e-13	1.12249465411059e-12
AC007182.1	1.93390965397561	0.0949996409598309	-4.34745452714783	2.44027152804349e-25	2.60917659655317e-23
OGFR-AS1	0.104924054487805	0.241782914319239	1.204366837014	3.23166259400096e-05	6.85690899808842e-05
AC005498.1	0.0420616275365854	0.0166306067970402	-1.33866386606752	1.49476345207703e-08	5.2451384196757e-08
LINC01991	0.054682404097561	0.0105195116215645	-2.37800894436623	3.09037034120968e-11	1.62058221950513e-10
AL356270.1	0.701888199341463	0.160152829285412	-2.13179196311655	8.51901564115527e-15	7.64049215316113e-14
AF064858.3	0.422575559170732	5.28037422413108	3.64335894556992	1.04230933104576e-06	2.7984799518427e-06
AC092376.1	0.0624901001707317	0.0157050831627907	-1.9923960702387	8.1951986006212e-16	8.74528727381358e-15
AL662860.1	0.473077455243902	0.0580183879682875	-3.02749429394086	1.18519505651208e-25	1.43619303181342e-23
AC008115.3	0.732665752512195	1.97891882888795	1.43348535176351	3.27331589938282e-10	1.47152111637338e-09
AC137723.1	0.0386105412926829	0.149998529945032	1.95788167660596	5.2982705546503e-05	0.000109106757305544
AP003548.1	0.119314960878049	0.0336029527801269	-1.82811503649875	1.53532616737385e-16	1.85224194484283e-15
Z68871.1	0.223311365878049	0.648389502826638	1.53780405249894	1.43439601750144e-08	5.05608369969965e-08
LINC01511	0.00397996141463415	0.16356568705074	5.3609718759607	3.824157261769e-11	1.98790558135618e-10
AC079612.1	0.000603926536585366	0.0141590526553911	4.55120786501035	1.39599701774142e-09	5.68936602223017e-09
FAM157C	0.0241194002682927	0.067966329782241	1.49462618371967	3.41490439532296e-08	1.13338245086404e-07
AL162413.1	0.00911423412195122	3.89088093098943	8.73775968591791	2.3999489131935e-10	1.10531430942941e-09
LINC00622	0.116281064341463	0.28905464935518	1.31372609595366	0.00135711117261233	0.00224456391393844
AC010524.1	0.0406827837317073	0.220210357547569	2.43639202282665	0.0321655687758961	0.0419413788940606
AL591895.1	9.17092528002439	18.6165942765877	1.02144996635069	2.68710341069065e-07	7.86093073953654e-07
AC138819.1	0.107910867780488	0.0259838386215645	-2.05415368439343	1.18421464415762e-23	7.25564320740618e-22
AL139260.2	0.0303640427804878	0.0128635448921776	-1.23907561879841	1.36711263973269e-08	4.83140973717586e-08
IGFBP7-AS1	0.033579377195122	0.269801257194503	3.00624969321658	0.000408690463113756	0.000735750774301522
AL109811.1	0.0381616047560976	0.0903377893551797	1.24320776995911	5.10936708779823e-08	1.65545922339654e-07
THUMPD3-AS1	1.21171191658537	2.5932178383129	1.09769666198953	6.44773787449297e-11	3.22860556745732e-10
AC006449.3	0.0473861718536585	0.149486953687104	1.65748155924724	2.65142040052603e-05	5.71696142509626e-05
MINCR	1.47926219729268	3.98144097011417	1.42841287708992	1.14222078883002e-16	1.4059887046253e-15
LYPLAL1-DT	0.141010405195122	0.0510476772325581	-1.46588440108938	9.7698235980067e-07	2.6295581480716e-06
LINC00628	0.130803017829268	0.337025517651163	1.36546200174707	7.30028834630735e-11	3.63880003221334e-10
LMCD1-AS1	0.0210845853658537	0.07764247797463	1.88065751177341	1.74447497757256e-14	1.48402840135775e-13
AL110115.2	0.0818772264634146	0.176867364794926	1.11113373147455	0.00561285982739777	0.00837627932096334
AC016708.1	0.0321348654878049	0.104580611164905	1.70240406780035	0.00201183671111669	0.00323614914033018
AC073195.1	0.234288208829268	0.478750894809725	1.03099083490727	1.02025582278212e-08	3.66016776423086e-08
SKAP1-AS1	0.0207435423414634	0.131259884735729	2.66169188430841	0.000404393707519291	0.000728737239624155
PRR7-AS1	0.0947012267317073	0.619933340697674	2.71065807662519	1.11142808619032e-21	3.98724825920777e-20
AC058791.1	0.172828096317073	1.29961700012051	2.91067684288907	8.58465218656225e-05	0.000170722495891043
C9orf41-AS1	0.0924017579756098	0.375230503207188	2.02178490727661	0.00668527240892848	0.00982344124114444
AC020571.1	0.486373997	0.226906097171247	-1.09997072403028	2.48660217784636e-10	1.14425668150179e-09
AP000842.3	0.0107177277073171	0.0530590005581395	2.30759843183232	0.0301133400085458	0.0394730872756251
AC004156.1	0.019210761	0.0409904805475687	1.09337423343094	0.00462395009516776	0.00700399996359717
LINC00671	0.0383570384634146	0.0182116852410148	-1.07462690448384	8.80149229073104e-09	3.19112616099444e-08
AC022784.1	0.0165168840731707	0.388252924596194	4.55498334038977	1.53965351043687e-15	1.56929543783407e-14
AC138230.1	0.155236396756098	0.364481202452431	1.2313775599843	8.18826614554824e-10	3.46666267792504e-09
AL121929.1	0.138436700317073	0.0338166690972516	-2.03341999186152	2.99518762979935e-17	4.07300701877702e-16
AC018553.1	0.0168250695609756	0.218481182854123	3.69882465537994	0.000379376670304237	0.000686832995740041
ZFAS1	17.4569441193171	65.612060888203	1.91016000338353	2.19336783224167e-23	1.2723866797036e-21
AC079907.1	0.233733942073171	0.586342811995772	1.32687714663447	5.86442458503933e-10	2.55013614531256e-09
MIR3142HG	0.492464789365854	1.74072784441649	1.82159817880349	9.7521289807548e-09	3.51244117120581e-08
UBOX5-AS1	0.0778582926585366	0.216030209465116	1.47231045811232	4.1705244025098e-06	1.02672097367431e-05
AC087277.2	1.81073052609756	0.782437464065539	-1.21052450453655	1.1121281685817e-13	8.36473779762208e-13
AL954642.1	0.184775803097561	0.0356828409978858	-2.37247345472125	1.90346745312795e-15	1.90451523337738e-14
BVES-AS1	0.198445308341463	0.0269949561205074	-2.87797967759481	9.93681863591407e-21	2.82216000112705e-19
AC074050.4	0.0493929808292683	0.209687706300211	2.08586433868426	2.33426752549237e-06	5.96474265066068e-06
AC012640.3	0.445671598463415	0.161611674799154	-1.4634496026404	1.6278596559993e-12	1.03578981378812e-11
AC003101.2	0.0274764743170732	0.219122174591966	2.9954666890111	3.58424383693215e-10	1.59680405578358e-09
AL161668.4	0.411601852390244	0.169490392515856	-1.28004597783048	1.35880822847338e-12	8.82093008317302e-12
LINC00880	0.0312752037560976	0.0902187635623679	1.52840823073114	2.75168712600248e-11	1.45396801338096e-10
AC025580.1	20.0019753333415	6.76031460895137	-1.56498019036883	1.10087510712816e-16	1.36433453617497e-15
LINC01703	0.278420176512195	0.955117944179704	1.77841513353584	1.01289524606722e-14	8.93740740583261e-14
LINC01797	0.114761984707317	0.0373602162410148	-1.6190701130669	3.07581216002153e-16	3.51622719257807e-15
AL590729.1	0.0690841437073171	0.186660364046512	1.43398909015213	0.0118088240748696	0.0166434524890835
IGFL2-AS1	0.00838045548780488	0.700589083697674	6.38539604032463	8.55319833977018e-15	7.65855345595514e-14
AC245884.8	0.373432345926829	1.18723742538901	1.66868967468126	6.34498498320781e-12	3.69255102597996e-11
AC090206.1	0.010331981195122	0.0041564883192389	-1.31367986044347	8.71597563282262e-12	4.95601826129111e-11
AP000704.1	0.171613035195122	0.370476349877378	1.11022230840376	1.22902351385339e-07	3.78043980231727e-07
AC009097.4	0.265968997243902	0.0700695795116279	-1.92439794360577	8.67097384696353e-13	5.81584506611219e-12
EIF1AX-AS1	0.0305969155365854	0.560459524657505	4.19515206022256	0.00640103055541917	0.00945673790807389
LINC01975	0.480929022487805	0.0870212206638478	-2.46638483164932	1.71113136645606e-21	5.83174958830306e-20
LINC01215	0.363420540560976	0.151859718674419	-1.25890072248681	1.87702610337609e-08	6.46992625898219e-08
MLIP-AS1	0.0118569961219512	0.00305479505496829	-1.95659106202454	1.54086189680206e-35	8.40231992326163e-33
AC068658.1	0.0740419312439024	0.260959129993658	1.81740944661216	0.0133271514226916	0.0186245404172059
AC099518.4	0.141945971536585	0.296714316458774	1.06373263291469	4.54057570970893e-06	1.11229826347901e-05
LIFR-AS1	0.0995901964878049	0.0256079538710359	-1.9594117493134	9.70689434352982e-18	1.43836127324098e-16
LINC01711	0.0145088535609756	0.182912178572939	3.65614570284098	3.33795420131001e-14	2.71264743066222e-13
AC243571.2	0.0219609868536585	0.0563820853150106	1.36029395186136	0.0173985572518748	0.0237959199133367
AC092111.1	0.103293007536585	0.0494615033742072	-1.06236459767952	2.09470237865512e-10	9.72948217274818e-10
AL445363.1	0.0725011785609756	0.0127598722896406	-2.5063905578045	1.44845015774748e-22	6.47409730344017e-21
AP000692.1	0.208111953365854	0.553746327871036	1.41186539476834	1.07000685359281e-05	2.46399804587905e-05
LINC01977	0.0282031659512195	0.418608821630021	3.89167368800745	1.19420149158952e-21	4.1743466241267e-20
AC025162.2	0.0683613750731707	0.143768738600423	1.07249668511284	0.00880368660304179	0.0126566050741858
LINC02000	0.749409897463415	0.0633194630211417	-3.56503410557312	4.60412783629531e-26	6.12349002227276e-24
AL137060.1	0.0431551944390244	0.176143549784355	2.0291455185293	1.70868280333558e-17	2.40140395015178e-16
LINC01943	0.16312562995122	0.430380627845666	1.39962966820294	1.12816843470193e-09	4.66760430533355e-09
AC124283.3	0.0842579552926829	0.399389292765328	2.24491084484036	0.00491108124447327	0.00739986903180789
AC137932.3	0.186499505804878	0.480904122784355	1.36657748690644	2.1058658165786e-11	1.12913336261584e-10
AF186192.1	0.328739392902439	0.105725895158562	-1.63661556978242	2.55244035936316e-17	3.49709981899681e-16
HM13-IT1	0.531299623756098	1.57433396676956	1.56714401897007	1.57016735501208e-11	8.64860867361704e-11
AC009065.2	7.80971373192683	16.9890415769218	1.12126289443549	3.49073094311641e-14	2.81582186875944e-13
AL031595.3	0.0157902842926829	0.0773770021035941	2.29286768793709	8.01613729062899e-05	0.000159882943108266
AC078852.2	0.0275347891707317	0.122804148739958	2.15703183348537	0.00049343687891943	0.000876738775088841
RXYLT1-AS1	0.0957572581707317	0.0442444850359408	-1.11388420592463	0.000139824254384917	0.000268661613516897
AC078852.1	0.0280385189756098	0.197572001046512	2.81689645782026	0.000574517736431777	0.00100929291777142
AP006284.1	0.255070000146341	0.812365304824524	1.67123539762886	1.61905202089068e-09	6.52045639010295e-09
SNHG22	0.175241636268293	0.824491645295983	2.23415928409448	6.89135246061161e-07	1.90560572858596e-06
AC068724.1	0.0455568534146341	0.139961008579281	1.61928495650463	6.11485441814402e-05	0.000124605011741926
NEAT1	10.8081455359268	37.8970955163002	1.80996827620782	0.00595578721382238	0.00885411877780083
AP000763.3	0.0566037705121951	0.170245589581395	1.58864736122634	0.0160288590840767	0.0220553541724628
AF127577.3	0.0190221095365854	0.543655436274841	4.83694342060479	1.88410195256842e-07	5.64816269783155e-07
AC099518.2	0.305339508487805	0.65080736430444	1.09181630131567	7.54220203023508e-06	1.77964637260372e-05
AC233728.1	0.258078943146341	0.689399479283298	1.41752777334211	1.45321441183519e-08	5.11580257439464e-08
AC139491.2	0.209318179365854	0.0982707945708245	-1.09086298969563	1.02637107742988e-12	6.81705418419627e-12
CRNDE	0.0701970621707317	2.1686262141945	4.94922694705354	1.11853743374923e-24	9.681562898785e-23
AC133785.1	0.00182785673170732	0.0479693958287526	4.71388936820234	2.05464328851212e-10	9.55155145119914e-10
AL512625.2	0.0552739633902439	0.135328675680761	1.29179560476618	0.0335439480068677	0.043623932382888
AL136038.5	0.127203141780488	0.366132467606765	1.52523140941572	6.09924346393909e-10	2.6375237596241e-09
LINC01615	0.026002500097561	0.30575510984778	3.55565436180882	4.92626638212879e-17	6.44194977979575e-16
LINC01559	20.3601195370732	9.58754522701057	-1.08651264837832	7.97600188538429e-09	2.91900256919467e-08
AC103591.3	0.349667057463415	1.64368039007188	2.23287600792046	5.79685384357537e-07	1.62186988245339e-06
LINC01929	0.0091232207804878	0.108835854067653	3.57646686479892	7.93083346219266e-12	4.54273475518241e-11
AC079145.1	0.0507143911219512	0.299778754023256	2.56343103881012	8.73488507039666e-11	4.2988563437611e-10
AC009121.1	0.0804368785121951	0.292392457765328	1.86197709594914	2.97284388411875e-12	1.82350030372323e-11
AL008723.3	0.0250644118536585	0.235882245359408	3.23435454610927	6.0090891431388e-06	1.43906732971172e-05
AC092718.6	0.0236843314390244	0.192890317634249	3.02577587412854	0.000150186422319619	0.000287558483465197
AC009120.5	0.0233460622439024	0.0809661344735729	1.79413936871005	2.2743095013317e-05	4.98665448764043e-05
LINC02206	0.0411231787804878	0.0112342866173362	-1.87204327213265	1.46170458812478e-12	9.43275162017092e-12
AP001207.3	0.0338602570243902	0.15542099182241	2.19851654394479	0.000122388092180403	0.000237080734159765
Z82217.1	0.00592752553658537	0.132583705276956	4.48332969383236	5.413244378861e-06	1.30670303665024e-05
GK-AS1	0.247653692731707	1.10352780942706	2.15572694859693	0.000182234267881182	0.000343967969109064
LINC00240	0.0222870892195122	0.0521014757293869	1.22511602885547	3.77817866407225e-05	7.96382228650405e-05
AC008758.2	0.0535402875365854	0.169409065272727	1.66181428493179	0.000515786936636297	0.000912880936539347
MELTF-AS1	0.553658012121951	2.31528855154757	2.06412498482368	7.82917464624336e-22	2.90425097591599e-20
AC037487.1	0.0177459546585366	0.113501287556025	2.6771465709181	0.000255139241986439	0.000472419112581342
LINC02381	1.98489035907317	0.777902694270613	-1.35139770948872	2.70798035406867e-18	4.4079453345482e-17
ARHGEF38-IT1	0.0947615788536585	0.737797871065539	2.96085148500066	2.70618486587175e-09	1.06087894130831e-08
AP000695.2	0.029577662	0.217505875972516	2.87847445365153	2.83708163604721e-16	3.26384096231338e-15
AC106886.2	0.165155450439024	0.420013763289641	1.34661202180813	1.47946243262208e-08	5.19813701358776e-08
AC006007.1	0.118464536365854	0.0122584032346723	-3.27261226486153	1.5148428592331e-30	4.13021905569905e-28
AC022893.1	0.13923305102439	0.291105790596195	1.06404181986448	0.00736094232822867	0.0107381536960489
DIRC3	0.133061415804878	0.0407615020676533	-1.70681316839895	1.65373238590882e-17	2.33035187346191e-16
AC131159.1	0.157580062878049	0.355865055600423	1.17524525771122	0.036973355775298	0.0477332772218493
AC015908.2	1.08034438217073	0.272699317835095	-1.98610827823107	1.88557708502763e-20	5.0156350461735e-19
AC007405.1	0.0244030892682927	0.108326708501057	2.15025329057627	1.85099744771849e-12	1.16958158544715e-11
AC011290.1	0.0340987739756098	0.132502539911205	1.95822824156702	4.29131034083691e-05	8.97259021801521e-05
AL022311.1	0.0707694329756098	0.174230831475687	1.29980167724522	3.66531735786126e-15	3.48812836865924e-14
AC008494.3	0.80601948702439	0.28356898427907	-1.50711497443015	1.20882638393725e-21	4.19855431312728e-20
AC087392.4	0.102531520097561	0.213597034818182	1.05882413026124	0.0237809420767198	0.0317603421857343
U47924.3	0.0993028641463415	0.245028604291755	1.30304294278335	1.62001346120303e-05	3.63835807411043e-05
AC137056.1	0.0244881721463415	0.00255094613530655	-3.26298075079492	2.01932581257388e-38	1.85187699949864e-35
AC073487.1	0.216864903097561	0.645973245877378	1.57467782484217	1.89930614184391e-05	4.20670852618799e-05
AC132872.3	0.886231786317073	1.84365556837844	1.05681317899061	2.36255580711183e-07	6.97510385283206e-07
AC125807.2	0.670938787365854	1.64585048776321	1.29458023024603	4.10164859571312e-16	4.61160614276776e-15
PLAC4	0.0109832889268293	0.743974846610994	6.08187180873486	6.18882487532139e-19	1.1401237177408e-17
LINC01630	0.00115012846341463	0.0348818568752643	4.92260992465802	2.64997515157515e-05	5.71696142509626e-05
SCARNA9	0.469788004560976	7.09087482535518	3.91588184709096	2.9707873842553e-12	1.82350030372323e-11
AL928654.2	1.15473215660976	2.58688537881184	1.16365787843716	2.47580417970116e-07	7.27400872408967e-07
AP001269.2	0.0699433464878049	0.0284211801733615	-1.29922036151284	1.95276264188167e-08	6.71400673781888e-08
AL357054.4	1.28354851802439	0.248747881687104	-2.36738168572357	1.03763913979884e-22	4.83610788831032e-21
AP002336.2	0.165196915073171	0.570147152934461	1.78714757597537	1.17937057190569e-10	5.69173498064517e-10
AC009509.1	1.90072219117073	0.586848740046512	-1.69548708116308	2.26094434526119e-16	2.64569302890757e-15
AC005306.1	0.113989535195122	0.231285372395349	1.02077264194627	1.74222091614583e-05	3.88243999008713e-05
LINC01489	0.0754012542439024	0.0261818512896406	-1.52602140960009	2.03435080650676e-05	4.48214745368944e-05
AC089983.1	0.0152884850731707	0.0645493064249471	2.07795613602604	0.00103374252565381	0.00174304205083186
AP006621.1	0.146348807243902	0.474890795471459	1.69818480586042	0.000407117367232686	0.000733160833394926
DARS-AS1	0.0720204848780488	0.170523369283298	1.2434902485427	4.75399560564139e-09	1.79153683742657e-08
AC004241.4	0.0312275342682927	0.137426289435518	2.13776745236652	2.54339696703814e-06	6.47183558621511e-06
CD44-AS1	0.170170975829268	1.19523069108457	2.81223220050872	1.3680395521731e-13	1.01357604320651e-12
AC005540.1	0.104288051146341	0.322561434137421	1.62900008847013	0.000253168059259877	0.000468928473894059
AC083880.1	0.299679224902439	0.812551682638478	1.43904050580032	2.3418230347608e-13	1.68221510681145e-12
AC092535.4	0.763944343926829	2.27736837542072	1.57582823157896	7.2293634144644e-12	4.1672007081474e-11
AL022724.1	0.0765966543414634	0.0267663681627907	-1.51685998028813	1.47430819609199e-09	5.96394851134245e-09
AC016722.2	0.0865377008536585	0.211853245439746	1.29166453327624	1.27685745974559e-05	2.90112655333029e-05
AC005391.1	0.0547125400731707	0.208972746084567	1.93337135977599	0.00209469943720304	0.0033615056006675
AC027796.4	0.410925939804878	1.01803863074841	1.30884199833345	1.3941550280907e-09	5.68610872713432e-09
FOCAD-AS1	0.083750917097561	0.300630342545455	1.8438137338549	3.03079713410647e-07	8.80497430595769e-07
AC108063.1	0.0292652076829268	0.199714723570825	2.77068227450571	0.0229771002333328	0.0307621231456822
ZNF346-IT1	0.138474954146341	0.384595524900634	1.4737169150021	5.54520232510643e-05	0.000113676647664682
AL139384.1	0.22177151897561	0.650941517680761	1.55345383447492	4.39189361896817e-09	1.66312471557177e-08
AC092118.2	0.0467905374146341	0.135398740073996	1.53292561022504	1.97951902372633e-05	4.36840033847822e-05
AC010280.1	0.16387812997561	0.847262461968288	2.37018561642518	0.000954178378609594	0.00161738722367365
CYP1B1-AS1	0.148614828634146	0.0565446752029598	-1.39411499616459	2.88474291554085e-19	5.74105953227892e-18
AC021678.2	0.0570886095121951	0.0117395192452431	-2.28182959486914	1.498343730684e-14	1.28668793124722e-13
AC023983.2	0.0365302423902439	0.0951094309217759	1.38049707736582	0.0303220079592309	0.0397179700700663
LINC01572	0.0498109908536585	0.21304066867019	2.09659284696416	2.03491250030822e-17	2.83794830285952e-16
AC006504.1	0.0822376084390244	0.178176180412262	1.11543426713267	0.00110139897499325	0.00184911595155117
AC055717.2	0.00298751151219512	1.50435454475899	8.97598463221803	5.92442142462044e-17	7.71023151037118e-16
AC104024.1	0.138269140268293	0.0284877876236786	-2.27906371244608	8.69798123487632e-19	1.51711296355445e-17
MAFG-DT	0.374724752	3.31483452535518	3.14503367218295	7.86401211466585e-25	6.91652549375369e-23
AL033397.1	0.0100346134390244	0.143218014369979	3.83515602401626	0.00527716934621031	0.00790343434355529
AC008764.6	0.237296799170732	0.626833820283298	1.40139038073036	9.13415524279326e-16	9.69037909318125e-15
LINC01844	0.00652067946341463	0.0369045537780127	2.50070463817111	0.000160771536568431	0.000306212779918845
AL513327.2	0.0575602643658537	0.175171741433404	1.60562493599509	0.0111870758488067	0.0158203123971844
LINC02538	0.0664010526341463	0.164671539995772	1.31031321974589	0.000297481707469533	0.000546184427889348
VPS13A-AS1	0.0435668155365854	0.0196556563234672	-1.14828512736419	5.60413115730857e-07	1.57036624875661e-06
AC009093.1	0.0384372100731707	0.350857437630021	3.19030941718497	5.10930368484782e-13	3.56279194289964e-12
AC025176.1	0.121859743243902	0.486416400680761	1.99697026774032	1.76179209844737e-09	7.05881874565283e-09
AL133297.1	0.0843106335365854	0.212120381141649	1.33109674061708	7.97013852654265e-05	0.000159073791241079
AP000873.2	0.269880459390244	0.570139666501057	1.07899485531961	3.34011760495764e-06	8.33195850861574e-06
AL023803.3	0.0254998234146341	0.175108049579281	2.77968624323214	3.80215823290838e-09	1.45802875133962e-08
AC130456.3	0.453091476560976	1.00605662863214	1.15083725682578	1.89319414321773e-05	4.19497123264243e-05
AC083806.2	0.0134312458536585	0.119295136513742	3.15087019029585	1.49089623407028e-05	3.36083388358216e-05
AL138995.1	0.664024323390244	0.169363548849894	-1.97111268379032	1.79504739543225e-21	6.0797474827901e-20
AC129507.2	1.68051293897561	0.761998923754757	-1.14104078543026	1.37438939275878e-12	8.91146891642524e-12
AP001160.4	0.179206838439024	0.453347777150106	1.33899252020388	0.00260274557665964	0.00411384684913769
LINC00858	0.00793227524390244	0.619104817820296	6.28630513717472	9.9877640982285e-17	1.24062135826059e-15
LINC01303	0.00544875334146341	0.044997478832981	3.04584608241219	2.94184784579713e-10	1.33682469192765e-09
GLYCTK-AS1	0.0548399974634146	0.155480161655391	1.50343010328637	0.0286051225657068	0.0376499477071685
AC012558.1	0.0634801620487805	0.0295080055856237	-1.10519939715478	3.99692490782807e-13	2.81228793837245e-12
AC012615.4	0.119552873268293	0.342258875877378	1.51743915229854	8.26368984138579e-05	0.00016469992947762
AC004585.1	0.295266298878049	0.779820517606765	1.40112541406178	2.05621610339027e-12	1.28584247841596e-11
NALT1	1.34169759785366	0.640664091968288	-1.06641950494334	0.00413732008985094	0.00631248081979775
AC119428.2	0.0876032037804878	0.0366411818245243	-1.25751759544656	1.47055078590679e-09	5.9531651340384e-09
LINC01811	0.00560698134146341	0.828703431906977	7.20748781768193	2.39617980496893e-19	4.8215381832087e-18
LINC02373	0.0262746265365854	0.0684309824735729	1.38097940241005	0.0250424037168908	0.0332496292837121
ZDHHC20-IT1	0.117845596463415	0.575148554205074	2.287036785188	2.3312507213863e-10	1.07731442234911e-09
EXTL3-AS1	0.0211599459756098	0.113170447665962	2.41908942551104	2.63373303125753e-14	2.16944806940292e-13
AC126365.1	0.00637838229268293	0.026762162179704	2.06893220530096	2.83637548694895e-05	6.07969950091691e-05
AP001610.2	2.19964105792683	0.876898517196617	-1.32678632549746	5.63451203830135e-11	2.84754347959752e-10
LINC01754	0.108246383560976	0.0219930637526427	-2.29919832776254	1.86850161344222e-18	3.12544150248479e-17
LINC00484	0.260052274158537	0.0754645358044398	-1.78493093315023	6.12084655893512e-21	1.85427646032629e-19
AL391807.1	0.084788868804878	0.0165668125179704	-2.35557882594603	2.45185575777826e-22	1.06110868628292e-20
C17orf82	0.0652841648292683	0.221715543737844	1.76390491362986	1.07082161222559e-07	3.31960787462544e-07
AP003555.2	0.145427852146341	0.475353041236786	1.70869579188497	0.000248532930829626	0.0004608244516933
AC245060.5	0.20891019	0.461583252936575	1.1437080170124	6.02425437777847e-05	0.00012285063246831
LINC01968	0.00350727409756098	0.0149376626363636	2.09053233235932	3.35069538918655e-06	8.3545230714377e-06
LINC01352	0.211196110463415	0.0601068003255814	-1.81298313723893	7.67122353321115e-18	1.1619772757389e-16
LINC00885	0.00865629124390244	0.0525807373276956	2.60271342761569	0.000176563552182467	0.000334073924375778
AC010538.1	0.150389646804878	0.302084204393235	1.00624549757098	3.68675999167188e-06	9.15061549139133e-06
AC002128.2	0.283037808317073	0.632220074604651	1.15943206344892	0.00273538455701225	0.00430601962742142
LINC01050	0.00126379509756098	0.323822744048626	8.00129793374049	4.45142540207869e-15	4.16357164966297e-14
AC007993.2	0.0829748346585366	0.0133088829788584	-2.64028435926988	7.83724435553696e-26	1.01753555882722e-23
EIPR1-IT1	0.0156093260731707	0.219385758976744	3.81298972293106	8.14986549214937e-10	3.45308597736523e-09
AL135924.2	0.768605016926829	0.20776886446723	-1.88726292027011	5.93427546050554e-11	2.99072126489249e-10
AC004584.1	0.0495698445609756	0.138098123890063	1.47815908024095	7.91006598609031e-05	0.000158114332192634
EPHA1-AS1	0.0332812182682927	0.113036436816068	1.76400774442479	0.00648615357789926	0.00957212326394714
AC025470.2	0.150565440609756	0.00988581928541226	-3.92888632099783	2.03764203135739e-38	1.85187699949864e-35
AC104472.1	0.0104650406829268	0.0806094316617336	2.94537073026774	1.04514656425605e-09	4.35717447621425e-09
AC078778.2	0.0981197900487805	0.307729428274841	1.6490463636958	0.00411920701339375	0.00629012485131227
LEMD1-AS1	0.00374786792682927	0.0649806590147992	4.11586835604713	7.22492321127193e-10	3.0875788613688e-09
AC116025.1	0.0248390454634146	0.128834408993658	2.37483632019657	0.00160145037311928	0.00262479978497729
AC125616.1	0.0171652980243902	0.19322195339112	3.4926922081215	3.4111984777127e-11	1.78515022063026e-10
AC112721.1	0.011362433804878	0.132473575342495	3.54336081760066	1.91766094842361e-07	5.73930030282873e-07
AL391987.4	0.212022046634146	0.0584425944608879	-1.85912215727674	1.49317454917382e-12	9.60035696909515e-12
AL354836.1	0.917089185341463	2.84491249758562	1.63325033415259	4.3697183216922e-16	4.8728167705905e-15
LINC01876	0.15441631097561	0.649919948116279	2.07343687722321	0.000227686395860541	0.000424469715086335
LINC02427	0.0985323984634146	0.0356745146490486	-1.46570437350316	1.33076047809769e-13	9.87297535655334e-13
AC124798.1	1.80627330592683	4.77269010538055	1.40178646158418	1.40121865667636e-15	1.43624912309327e-14
LINC02490	1.91511843126829	0.078766970627907	-4.60369901036478	2.55957424435742e-24	1.99390833635443e-22
AC011603.2	0.0470748011219512	0.266723248004228	2.50231667288832	7.03938774131499e-13	4.79822266917383e-12
AC004147.4	0.340349620439024	0.0265800439809725	-3.67860210392526	1.11408857020619e-35	6.75013885926039e-33
AC244100.2	0.109886592439024	0.0425146602219873	-1.36998305688166	2.67360276345225e-16	3.0953621802771e-15
AC092691.1	0.185632857829268	0.0445981219830867	-2.05739723143969	1.55821393543017e-36	1.06211757373759e-33
LINC00461	0.0531050017560976	0.0132827753044397	-1.99929113430157	2.06067847477201e-16	2.43222504825363e-15
DLEU7-AS1	0.0279083593658537	0.246616067291755	3.14349757482674	1.16831259476252e-14	1.01284715091256e-13
DBET	0.00918358482926829	0.0947840191945032	3.36751451053222	5.94040657650039e-05	0.000121231426128954
AC068594.1	0.26789586702439	0.11841733254334	-1.17779206286995	1.42920333168102e-12	9.23394048300545e-12
AL513217.1	0.406010016853659	0.050227505832981	-3.01496577979459	1.36157450740281e-15	1.39824214479614e-14
AL591806.1	0.00701845514634146	0.0731846645243129	3.38231595617939	9.90862918918785e-06	2.2923952044396e-05
AC138150.2	0.0753944303414634	0.338677004985201	2.16738018062298	7.89318850981296e-17	1.007998991663e-15
CLDN10-AS1	0.0049253363902439	0.469605687389006	6.57508380978301	2.95763757976981e-12	1.82031577003214e-11
AC087588.2	0.482507409317073	1.04375558431078	1.11316091483864	9.8343854758155e-05	0.000193598931406577
AP003071.3	0.235733429658537	0.0609358940570825	-1.95179216585136	8.54051440106708e-08	2.67805779350309e-07
AC005220.1	0.0506098942682927	0.0131375249027484	-1.94572596146102	1.11310815608261e-14	9.69613222862376e-14
LINC02430	0.114869103609756	0.031587451551797	-1.86256735637206	4.70315390557172e-20	1.13983547764812e-18
AC010136.1	0.104443507560976	0.0470683933128964	-1.14989230172805	1.99872851101135e-12	1.25420789074164e-11
AC006115.1	0.032742172195122	0.0136444557209302	-1.26283519040383	4.76444892630353e-08	1.55107701463481e-07
AC104590.1	0.0208036650487805	0.0636544528435518	1.61342372404135	6.53270380197878e-05	0.000132476139204873
U73166.1	0.0805445180487805	0.276878844627907	1.78139652056227	5.23388741664457e-12	3.08878658906524e-11
LINC01730	0.0549023215365854	0.535357571993658	3.28556374767084	2.92229530311412e-17	3.98381907197032e-16
AC027808.2	0.0288136887073171	0.280936196575053	3.2854162469531	4.90212914742217e-05	0.000101370156393224
AC104699.1	1.95305280873171	0.503826871710359	-1.95473098320927	1.97301598068053e-15	1.96636379008346e-14
IGBP1-AS2	0.0274008885609756	0.166041737600423	2.59925135167469	3.66197105288297e-05	7.72484648022083e-05
AC015849.3	0.962138806268293	2.21662777436364	1.20404957751774	4.32718103634329e-06	1.06336720104461e-05
LINC01013	0.11225141497561	0.0286332242346723	-1.97097159205857	8.65959207242012e-21	2.54444038434504e-19
HLX-AS1	0.110034165780488	0.0282865323615222	-1.95976431929064	2.45231489196161e-16	2.85127358334044e-15
LINC01355	0.398741943512195	1.03825549056025	1.3806342261544	1.23822683566603e-07	3.80397235768274e-07
AL357874.2	0.0339390882195122	0.116727991966173	1.78213085592369	0.0140487042173093	0.0195577186870022
AC009831.3	0.216695448073171	0.0849918725264271	-1.35027205523892	2.88740237710019e-14	2.36411488923834e-13
LINC01232	0.332747541585366	1.17392920782452	1.81884549901456	1.17257228142695e-19	2.53731613119887e-18
TM4SF1-AS1	0.107253332536585	0.407825394221987	1.92692913568562	2.66083515492485e-11	1.41143327819117e-10
AL391427.1	0.0426850878292683	0.156866181763214	1.87773030730965	0.000965123893296714	0.00163390890721732
RB1-DT	0.0457299772682927	0.102345100486258	1.16222993151048	0.000230409539086823	0.000429252892600084
AC008760.1	0.64021608902439	1.29673265598309	1.01825023527598	7.28103118724234e-09	2.6844802612598e-08
AC112721.2	0.0159070858780488	0.235017350849894	3.885025803592	6.78252079166606e-09	2.51086801608656e-08
AC005920.3	0.0257832077317073	0.0640880670739958	1.31362399520507	0.000371717537482281	0.000673861612995638
AC006329.1	1.02690482531707	8.43737210845877	3.03849125194318	2.14568172882873e-18	3.54557650524335e-17
AL353804.2	0.0611103251463415	0.578397496560254	3.24257324575466	7.17810100168932e-06	1.69740610417224e-05
FLJ21408	0.0520402392439024	0.124828303410148	1.26224558645587	6.88523948992033e-08	2.1892251276114e-07
AC026740.1	0.578595975292683	1.23853975910994	1.09801198910509	0.000197273157551923	0.000370830502783335
AC099791.2	0.0380140668292683	0.18612465941649	2.29166392758106	2.26030271773505e-08	7.71786519712538e-08
AC006111.2	0.131169198341463	0.490557033556025	1.90299189752827	3.07518723840455e-15	2.96796389575575e-14
AC005730.2	0.0458310140243902	0.0127100055856237	-1.85035954174942	4.13738750377261e-14	3.30809003784048e-13
AL354993.2	0.184346557731707	0.640689732340381	1.79720539262084	0.0014049904088682	0.00231953154694468
AC022613.1	1.60556962792683	0.734530199632135	-1.12819151866038	2.05698607835201e-11	1.10727987021259e-10
AC034102.6	0.0759926665121951	0.182110400040169	1.26088120812171	4.55177137146644e-06	1.11454015665049e-05
AL451164.1	0.124402272853659	0.0383167399386892	-1.69896611986491	8.92695597490299e-21	2.6031385524677e-19
AC021546.1	0.0423748608780488	0.0116859802283298	-1.85842987822694	3.92189711584871e-21	1.24276505911157e-19
AC078860.1	0.0812168080731707	0.73753397792389	3.182859281646	3.34740698607345e-12	2.04176848938015e-11
AC243960.1	0.934610301634146	0.363239523391121	-1.36344375119872	3.28970376212415e-14	2.68142819355202e-13
AC110619.1	0.283650706609756	0.116261531653277	-1.2867416377808	8.54981774965421e-11	4.22302139391888e-10
FGF13-AS1	0.093876515	0.0363299557441861	-1.36960467703051	8.41456389684646e-12	4.79964612233303e-11
AC132192.2	0.41767626804878	1.03296445715433	1.3063335355206	6.79920102645551e-12	3.93588568973056e-11
AC116025.2	0.0185289108536585	0.433118505752643	4.54691182937951	3.41121814031789e-19	6.69114119394009e-18
AC092119.2	0.467779932902439	1.06495737746934	1.18689381241956	8.89076994772787e-08	2.78148987521286e-07
ST7-OT4	0.0108509347804878	0.219238321169133	4.33660875466409	1.00404271843217e-09	4.20510364332613e-09
AL157931.1	0.281787483780488	0.0414418330718816	-2.7654478091354	5.40909900787922e-23	2.73109415647828e-21
AC007497.1	0.0468436907073171	0.241517936634249	2.36620368453268	3.1727866949984e-10	1.43459418307017e-09
LINC01505	0.0493797309146341	0.0105990844260042	-2.21997932805341	3.18820711988153e-21	1.03483889432821e-19
AC021491.4	0.32943790497561	0.0690390565285412	-2.25452190621622	5.39525201293207e-20	1.27914387941385e-18
MMP2-AS1	0.0494315894146341	0.195805566120507	1.98591657619112	0.000287154928536636	0.000528113263173786
PSPC1-AS2	0.392760565707317	0.956839235251586	1.28462646236359	1.74121441570796e-05	3.88178340509219e-05
AC138904.1	0.0759177836829268	0.388268407687104	2.35454454341216	4.1264963563909e-10	1.82792726493904e-09
AL162582.1	0.0236617025853659	1.95170493632558	6.36603726189128	2.83435675651267e-16	3.26384096231338e-15
AL357033.1	0.167630176219512	0.475402139287526	1.50386651383926	7.38188590980534e-05	0.000148208482570576
BBOX1-AS1	0.0715185520731707	2.3522710199704	5.03959295273922	4.89597959087721e-18	7.62793620258669e-17
AC011611.2	0.0177020859756098	0.288947098678647	4.02881410435929	1.31912939547741e-07	4.03433123585996e-07
AL109614.1	0.294118271463415	1.38412542151163	2.23450636121259	4.24583023266939e-08	1.39221360545678e-07
AC104984.2	0.0277912531463415	0.211284652033827	2.92648517776257	0.000902684454378735	0.00153678998742655
SLC16A1-AS1	0.115947557902439	0.470040003765328	2.01931111154405	1.232356097531e-17	1.80646177414961e-16
AL354813.1	0.0166592555121951	0.104854961725159	2.65399929676334	3.88436678916638e-07	1.11072113798239e-06
AL161891.1	0.139418690097561	0.568677479621564	2.02818669477595	4.35289217833851e-17	5.76124297293201e-16
Z92544.2	0.275910079878049	0.621089146545455	1.1706021931709	4.49134367507368e-10	1.98310097653253e-09
AC244093.5	0.0614066173414634	0.248897536372093	2.01908591259662	0.000260251633936834	0.000481068528765273
LINC00894	0.122194643487805	0.531668078437632	2.12134480433143	1.6555620930124e-11	9.07314582230816e-11
AC013731.1	0.120609643243902	0.323076526217759	1.42153067113414	3.89229199980628e-09	1.48461621811231e-08
AL078587.1	0.106765311707317	0.7310526504926	2.77553232472124	5.54678357202272e-11	2.81102331024534e-10
AC012360.1	0.0302848321219512	0.125281735632135	2.04850878550765	1.72927837007262e-06	4.49892888931584e-06
AL391845.2	0.00503362058536585	0.189069856733615	5.23117908771301	4.25636752046703e-22	1.71925719178568e-20
MAP3K20-AS1	0.0583554279756098	1.18629423562368	4.3454512189778	1.31698262752165e-17	1.92018884167796e-16
AC004832.5	0.0981460144146342	0.454368705274841	2.21086188441272	1.57601837436571e-05	3.54685439348585e-05
TRPM2-AS	0.214500787878049	2.16341093348837	3.33425287499403	1.29950039788101e-14	1.11945903153952e-13
AC020765.2	0.423678094463415	0.885194814526427	1.06302646125192	4.76185442173847e-07	1.34960458221101e-06
UCKL1-AS1	0.143348809	0.482359401687104	1.75057856818971	5.46180512484437e-10	2.38647622962952e-09
HHATL-AS1	0.0506450172682927	0.00950183729598309	-2.41414192764936	6.07297549521911e-20	1.42128478006137e-18
AC092127.1	0.00546406258536585	0.131147199287526	4.58506917989981	0.00195818111823938	0.00315729202772305
LINC02057	1.04757159280488	0.206359060606765	-2.34382015424403	3.70191339964554e-20	9.17569716739415e-19
AC008763.1	0.089691184195122	0.366473905241015	2.03067238118562	1.56553552058347e-10	7.43629372277148e-10
AP001453.3	0.737340923097561	1.63536845400211	1.14921198117847	4.44280720326439e-15	4.16265080402074e-14
AC067751.1	0.0253863332682927	0.0583420286638478	1.20048352121782	0.0337142662362749	0.0438140833618701
AL592301.1	0.0611877998536585	0.307188023562368	2.32780604050251	1.14373907385891e-07	3.52760699646642e-07
LINC01356	0.0875390850487805	0.569020663044397	2.70048183232764	8.39852267063949e-19	1.48692026373367e-17
AC009227.1	0.0181370034146341	0.00755698749048626	-1.26305297457064	9.78833345923471e-09	3.52315395070672e-08
AC005089.1	0.0184823056097561	0.468962755585624	4.66525670553724	3.46523308055644e-22	1.44253215952193e-20
AL356966.1	0.0246875734390244	0.0894831432663848	1.85783089488603	2.39001629057172e-07	7.04473450404735e-07
AC099524.1	0.162992976	0.0610438031987315	-1.41689304046764	4.26836242026292e-12	2.56902652071674e-11
LINC02331	0.00366683707317073	0.184656188194503	5.65416163580543	4.38159116230883e-11	2.25191485467201e-10
LINC02594	0.0383532991219512	0.119973897016913	1.64529796194014	0.00108079368796143	0.00181619968581007
AC246787.2	0.346417728487805	0.096535249012685	-1.84338503287653	1.06061850100343e-14	9.28339114923227e-14
ITGB1-DT	0.0825695656585366	0.213963708820296	1.37368409518143	1.25890586502573e-08	4.46927974087585e-08
AC011363.1	0.0237130999268293	0.0899802936723044	1.92392480211168	0.0137738832255322	0.0191996383509272
AC005884.1	0.109102605463415	0.0466800205348837	-1.22480845405267	3.7215042266689e-26	5.20342629436552e-24
AC020763.1	0.0167141865853659	0.116406389384778	2.80002519653909	1.60987421080551e-06	4.20836245039427e-06
AC073611.1	0.402420009487805	1.15309181636575	1.51873344693179	9.1320722782911e-21	2.64878670922986e-19
AC007285.2	0.0569589276341463	0.342730950972516	2.58908259301887	5.24267495999602e-09	1.96618339455697e-08
AC110285.3	0.0198972832926829	0.329822084061311	4.05104463259999	3.36665712631374e-07	9.73919432880044e-07
RNF144A-AS1	0.0459559621951219	0.126762795344609	1.46380742927096	4.8723028481109e-07	1.37875803999734e-06
AC048382.5	0.292130302439024	0.126758294188161	-1.20453186518776	3.52731099181252e-11	1.8406150084549e-10
LINC00173	0.102701818682927	0.265229902285412	1.36878170583128	0.00192851919654597	0.00311407023356979
AC087289.1	0.0592490030243902	0.133143336262156	1.16811744112431	0.00093632429478739	0.00158860497183436
AC092115.3	0.070796762	0.282993341868922	1.99901282739353	8.61811641189254e-09	3.13715546021696e-08
AC073365.1	0.000496141219512195	0.70547891907611	10.473636436315	2.08384053259291e-11	1.12062943039735e-10
AL355001.1	0.0758168083658537	0.193746056699789	1.35357731735064	0.0154019923602657	0.021257166373204
LINC01354	0.137106251780488	0.0329274573255814	-2.05793134099888	6.9076687432741e-18	1.0492344751274e-16
AC010761.1	0.920498209756098	2.47814479659619	1.42877366495022	2.35660259161152e-16	2.75172461071898e-15
PLUT	0.0083396453902439	0.354421127773784	5.40933475806435	1.20956133052904e-20	3.36517241600758e-19
FENDRR	5.7827813962439	1.69004303668499	-1.77470358065072	2.38081165248014e-20	6.21175403874364e-19
AL512656.1	0.0649227311951219	0.280999488668076	2.11377190705055	2.83389029569383e-07	8.26374533819169e-07
AC092171.3	0.390785773292683	1.03161302195349	1.40045203785395	2.13148688929456e-16	2.5103667402426e-15
AL358075.2	0.0466907482926829	0.173851878572939	1.89665004099235	4.40366134454674e-05	9.18988339525961e-05
AC021683.2	0.307776379414634	0.117858307921776	-1.38482905609436	7.33369291789195e-11	3.65211209874564e-10
FALEC	0.108982699658537	0.299305843784355	1.45752131284453	1.76710606864771e-06	4.59077150659169e-06
AC063944.3	0.058965903	0.0236239971057082	-1.3196278731574	1.14842567224016e-09	4.74421605357999e-09
FGF10-AS1	0.0373657787804878	0.0182331497674419	-1.03515378362812	7.9773811221517e-11	3.95460538719029e-10
AP003355.2	0.041748658902439	0.0198251219534884	-1.07440011381137	2.67878828876183e-19	5.37037960978612e-18
AC007207.2	0.0306038924146341	0.229844251376321	2.90886952179804	0.00139267584730525	0.00230059418217374
AC034199.1	0.0180210712926829	0.0820886037103594	2.18749717068661	1.27210849786434e-05	2.89274713880494e-05
AL354726.1	0.0626897690731707	0.420919993668076	2.74724411869235	0.0128335248460138	0.017980783911951
AC116407.2	0.306298376195122	0.786720690976744	1.36091380871193	1.98465218021882e-08	6.81505562892521e-08
AC104985.1	0.0343795658292683	0.0146366234651163	-1.23196855002307	1.46796613130426e-09	5.94711687518732e-09
AL356481.3	0.250748129195122	0.509346386858351	1.02240817430555	6.66070030791155e-06	1.58191632312899e-05
AC136475.7	0.0461862833658537	0.327002830839323	2.82376676352851	9.42744624222619e-10	3.96201018594688e-09
WASIR2	0.0233335707804878	0.185732699805497	2.99274882856187	3.03110980663339e-09	1.18146117051979e-08
FRGCA	0.047315618804878	0.448118320765328	3.24349131204232	1.71398537083611e-09	6.88244641175943e-09
Z98257.1	0.0105049547560976	0.0458897159175476	2.12710092724051	0.0121201593885229	0.0170514007083631
AC023830.1	0.0263020929756098	0.0891575959661734	1.76118011067437	0.0098245619071257	0.0140024401671606
LINC02106	0.0661685936341463	0.0146087879238901	-2.17931013225244	3.64661624677502e-17	4.89778285558231e-16
AC015987.1	0.0696874443902439	0.246267502754757	1.82125560983545	0.000236140065090595	0.000439028903831918
Z94721.2	0.0190904028292683	0.078289079589852	2.0359635369068	0.00217056997868632	0.00346998478269613
AC017076.1	0.0350288404146341	0.104091160027484	1.57123241708481	0.00918864949837133	0.0131618068648066
LINC01556	0.175130644585366	0.457038584902748	1.38388441762981	0.00607258917702938	0.00900811446744864
AC009955.3	0.0275830223414634	0.11892182730444	2.1081610860266	0.000274191039228968	0.000505464414102624
AC006017.1	0.0851900273658537	0.292969183450317	1.7819924612007	2.88118638281358e-05	6.16605547310928e-05
AC117386.2	0.00279078848780488	0.377752919403806	7.08062630729833	1.3482004818944e-15	1.38974238710211e-14
AC023825.2	0.0370483407560976	0.319858342945032	3.10995227725858	3.39099836151234e-08	1.12613362151808e-07
LINC01135	0.377176976219512	0.118572034063425	-1.66947783157067	5.08167358642417e-20	1.22072097210445e-18
AC093627.6	0.916020420219512	0.138482770687104	-2.72567326494414	1.78032476212479e-14	1.50981507431827e-13
LINC02554	0.0394017750487805	0.0113623962071882	-1.79399350871351	4.54737884630912e-21	1.40891232096157e-19
AC084033.3	1.25391493439024	0.612378204932347	-1.03394463689916	1.85636419930762e-12	1.17027365573415e-11
AC097532.2	0.0151684935609756	0.0402202976575053	1.40684594527012	0.00250433770114059	0.00396981205939524
AC008781.1	0.0736741403658537	0.282491659672304	1.93897804669319	0.00177978922532403	0.00289189232589152
ARHGEF26-AS1	0.084498388097561	0.0250039792917548	-1.75676610782295	1.83136696920662e-10	8.63132591450622e-10
LINC01563	0.0470247615365854	0.0180438442410148	-1.3819138903159	2.66261528907076e-06	6.75627788334242e-06
AC011476.2	0.0359615621951219	0.104731860192389	1.54217278834873	0.00073709636469471	0.00127518606493663
RBAKDN	0.0103338457073171	0.125276771069767	3.59966978011674	4.02751728635161e-06	9.93308537425388e-06
FLJ45513	0.163960272707317	0.375651518598309	1.19604863982234	5.76806767459169e-06	1.38621740985229e-05
UVRAG-DT	0.0241408997073171	0.0956139320486258	1.98574140586502	1.26174898981095e-11	7.04950537032696e-11
AC005785.1	0.166398355756098	0.448873712471459	1.43166843199195	1.00902876107788e-12	6.71823422974076e-12
CYTOR	0.962173260487805	2.71338149217125	1.49572328835685	7.68804138208941e-19	1.37002907374293e-17
AC009148.1	0.0681137185609756	0.191063352249471	1.48803378125548	1.57176017455446e-07	4.75891628642169e-07
AC012363.1	0.0167591069512195	0.379876557374207	4.50251350558525	2.38792821613787e-12	1.48476312002278e-11
LINC02253	0.0478956820731707	2.69741374983298	5.81553742094049	8.85849021406751e-17	1.11302643173526e-15
AL357079.1	0.477407303829268	0.962593484921776	1.01170602050363	6.40211427051377e-07	1.78171414784663e-06
AL359878.1	0.0426142196585366	0.0896449157209302	1.07288684767379	0.00158841802476085	0.00260657342432167
CYP4A22-AS1	0.0666696821463415	0.344050731264271	2.36751855605579	3.76787827803063e-17	5.0482162776661e-16
AC005261.1	3.00102850302439	6.40248219663425	1.09317431476899	2.75419618207714e-14	2.26184213567269e-13
LINC01267	0.00574521358536585	0.0569273988350951	3.30869074770553	2.35469232288961e-07	6.95565397438626e-07
AL109910.2	0.0598179617560976	0.0133763422579281	-2.16089508577536	1.36533747243128e-19	2.91968048516383e-18
AC100803.3	0.0339704293658537	0.163926754701903	2.27069997957057	3.13031271613408e-10	1.41774046852817e-09
AC020916.1	6.09285416458537	15.3916366854905	1.33695653600496	1.05907468175306e-11	5.98459506694242e-11
AC010148.1	0.0259377322926829	0.101856735042283	1.9734171213684	9.0939111873775e-11	4.45544453771514e-10
AC009032.1	0.0699434606097561	1.44873066203171	4.37245641535354	0.0312316609502823	0.0408212481212582
AC005387.1	0.18122535702439	0.402138419300211	1.14990734302533	1.5835753351236e-06	4.14358747717322e-06
AF106564.1	0.0178171077804878	0.00633648328541226	-1.49150888624339	5.28326939412033e-15	4.87473231914351e-14
AL450992.1	0.00953755070731707	0.0358758296828753	1.91132146937224	4.31038788252384e-05	9.00902457777022e-05
AC004039.1	0.0174230692439024	0.0879409654122622	2.33553657933001	4.17920924170257e-06	1.02839476511751e-05
AC009831.1	0.702008505	0.3433941274926	-1.03162314172889	7.00812362652213e-20	1.61929229387395e-18
AL391425.1	0.00803426095121951	0.0337276034672304	2.06969258482694	0.00476331794657217	0.00720023410394379
AC018653.3	0.438541009585366	1.16493108166173	1.40946094048879	3.25035686770366e-10	1.46359999996598e-09
AC020612.3	0.0571247521707317	0.248880022323467	2.12326252306061	0.00119536489713031	0.00199276208622794
LINC01537	0.176256877951219	0.0442409457167019	-1.99422542511911	3.70029814640583e-19	7.18068533535622e-18
AC010913.1	0.0219720424878049	0.113980061410148	2.37504058323281	6.15239815895352e-16	6.69641260694083e-15
AL035461.2	0.907000533731707	2.27915520457928	1.32932386692018	1.95358010666842e-11	1.05683257159354e-10
LINC00624	0.040940005	0.19863949027907	2.27856928091931	1.98290807698935e-06	5.10519251360856e-06
LINC01549	0.0186916766585366	0.244501939082452	3.70937801595496	4.96414832563689e-06	1.20523155920294e-05
LINC02195	0.054761624	0.573376973238901	3.38824683063073	9.96769844276207e-12	5.65008935638062e-11
AC099792.1	0.0242652106585366	0.365324548632135	3.91221741138117	8.37744059685038e-14	6.46141210390737e-13
AC105429.1	0.0374825521707317	0.284337034401691	2.92331092582679	1.42739019577983e-17	2.05914252317127e-16
AC012640.1	0.0190846361707317	0.111607227951374	2.54794687417087	8.60367587644889e-10	3.63407006617163e-09
AC099521.1	0.00905649404878049	0.0325096681035941	1.84384426024228	0.0129711428206	0.0181549388605574
AL626787.1	0.361606793292683	0.125105670281184	-1.53127460146416	3.70546513896048e-12	2.24510015586128e-11
ZFHX2-AS1	0.0781712807560976	0.162347462494715	1.05437425519481	1.9840632633597e-06	5.10575600523853e-06
AL450332.1	0.033794890097561	0.0168445212325581	-1.00452569889885	3.31095772496534e-05	7.01696559433968e-05
AC027307.1	0.0915826457317073	0.35470361456871	1.95346788322186	1.04140335898642e-11	5.89084285949476e-11
AC087241.3	0.150824102097561	0.0453138528942918	-1.73484292458317	1.65126685734965e-05	3.70244990671367e-05
AC007785.3	0.0277487932439024	0.122539090522199	2.1427451117155	9.56497456848216e-07	2.57824054977426e-06
AC025280.2	0.0562758147073171	0.0209776028118393	-1.42366521254411	1.04563404660046e-12	6.92624748576929e-12
AC007285.1	0.075162448195122	0.188438670243129	1.32601109230235	0.00318921410632319	0.00496170071597326
TSPOAP1-AS1	0.330672673609756	1.00924547499577	1.60980138544276	2.88239925264229e-10	1.31309299287038e-09
AC131971.1	0.0533652638292683	0.757544619266385	3.82735798277441	2.6833511009956e-05	5.77439366761208e-05
AL353801.1	0.689522187878049	0.120120664909091	-2.52111261059157	1.18543916132429e-22	5.43210062748013e-21
AC024941.2	0.998715827073171	0.457011134033827	-1.12784492069517	7.27183548277183e-13	4.94430410069262e-12
AC026336.3	0.00123048292682927	0.938071038640592	9.57432872938978	4.7095672165957e-16	5.24107551675436e-15
AC078778.1	0.183829003829268	0.861172524803383	2.22793788448365	2.18800593787465e-14	1.8192471981708e-13
AL031055.1	0.102904451219512	0.207292709775899	1.01036399098594	0.00022325521209017	0.00041706429308931
AL035071.1	1.86622220502439	3.86914545036152	1.05189419069589	1.38047550182505e-08	4.8754746835829e-08
C8orf37-AS1	0.0294335117560976	0.0800210107864694	1.44291916957998	0.000134624325276278	0.000259401570929874
AC106772.2	0.819118505341463	0.264218361264271	-1.63234146082972	6.94652548280883e-05	0.000140138377572166
LINC02603	0.036482362	0.0754173049661734	1.04769645894285	0.00168663419619751	0.00275530745112793
SMG7-AS1	0.0941158080243902	0.207424014756871	1.1400739649324	6.39406389966673e-12	3.71318748081818e-11
AC009102.2	0.243469093634146	0.0285894456553911	-3.09018409412181	2.81447143365186e-19	5.6217262738841e-18
C6orf99	0.350392804487805	0.716016918122622	1.03102052734776	1.0354631553907e-09	4.32672841865555e-09
RASGRF2-AS1	0.0281492674390244	0.0610696956786469	1.11735927811768	0.00608314626656472	0.00901886802381115
AC140847.2	0.0349320094878049	0.0150093678710359	-1.2186864189123	2.33380244331627e-13	1.6789214674675e-12
AC096642.1	0.068391905	0.161310386807611	1.23794185678815	0.000798618447247663	0.00137429629674926
AP002478.1	0.0118773142195122	0.193257583687104	4.02424448260776	2.69919046370724e-11	1.4289986018054e-10
AC007277.1	0.0109774427073171	0.488040266636364	5.47438627485129	1.37285703486267e-14	1.18078697336059e-13
FAM83A-AS1	0.0153468929756098	0.068786968640592	2.16418867196547	0.00110187340537107	0.0018493430838684
AC110769.2	0.0633492587073171	0.181075210585624	1.51518941049454	0.00022530374602795	0.000420459044178786
A2M-AS1	0.554164143487805	0.226402199604651	-1.29142539131965	5.66889299913468e-13	3.90802446577515e-12
AC005954.1	0.0743858511219512	0.1562199014926	1.07047811743578	0.0188110678125848	0.0255611145731435
AC009095.1	0.124536335560976	0.252140044915433	1.01765853126675	0.0151095392107451	0.0209011459452544
AC126773.2	0.0423473907317073	0.231037749646934	2.44778361067134	8.48382381493183e-20	1.88825678623768e-18
LINC02254	0.00621221407317073	0.191388436219873	4.94525230799651	2.32287321433521e-08	7.91169746269201e-08
AC000123.1	0.921666073	1.94925265122622	1.0806050463119	9.02444421498258e-07	2.44462465495778e-06
AC007128.2	0.00764841090243902	0.352826212883721	5.52765390569027	5.16192030487065e-19	9.63970939125331e-18
AC004816.1	1.0655802475122	2.15356414154757	1.01508704854397	3.22749449507601e-10	1.45570946911906e-09
AC007684.1	0.0636652245853659	0.479311400782241	2.91238579653402	0.0150307694433534	0.0208133026344861
AP002360.2	0.0409254013170732	0.13722410202537	1.74546542951593	1.27906430320752e-05	2.90493029795527e-05
AC025265.3	0.721887622414634	0.291779866135307	-1.30689393205679	3.43413834468792e-14	2.77839115631799e-13
AL596247.1	0.0534091441463415	0.437076586059197	3.03272742475883	0.00283191828011152	0.00444514979316296
AC020915.2	0.243234207097561	0.721251698099366	1.56815667480626	4.67547843139421e-05	9.71622861524109e-05
HAGLR	9.06251822439024	2.3531115101945	-1.94534230202951	2.05098798995008e-21	6.81953506658402e-20
AL139020.1	0.100491136756098	0.0169312715750529	-2.56930603045261	1.57669052775571e-12	1.00675567305057e-11
LINC01475	0.544701317073171	0.124134453471459	-2.13356176506099	7.64306520610473e-19	1.36647982193079e-17
PROX1-AS1	0.0320328260487805	0.147884770236786	2.20685049712004	7.87814464345333e-13	5.34322422148644e-12
AC007556.1	0.48956096604878	0.0664230217885835	-2.88173327073778	2.42148302411033e-26	3.56874241364152e-24
AL365361.1	1.48136871209756	0.374605233086681	-1.98348781284573	1.66387030395959e-19	3.54417373730142e-18
LINC01996	0.00871443556097561	0.312791219511628	5.16564898132853	2.48870933814536e-13	1.78096220746806e-12
LINC02441	15.0320011214878	2.96219708393235	-2.34329754370754	3.4919172025838e-22	1.44253215952193e-20
AC024243.1	0.0282010622439024	0.0751855996173361	1.41470686199399	8.88686118544815e-05	0.000176218378342723
AL118505.1	1.36629039904878	2.76545427044609	1.01725233110359	4.19876757609476e-05	8.79595835284085e-05
AC034213.1	0.0176958001219512	0.090633786179704	2.35664195867583	0.00197393115244514	0.00318080572526104
AC007608.1	0.0375787701219512	0.510756214427061	3.76464509637697	1.03990339146892e-05	2.39872808531304e-05
AC026356.1	0.182409804121951	0.822678163577167	2.17314487718641	3.04921585193546e-17	4.13616269666768e-16
AL136115.2	0.0553186411707317	0.777498055420719	3.81300144282196	2.6962461185709e-05	5.79756706804697e-05
AC007608.3	0.0167571855365854	0.05529754897463	1.72243567477395	6.59440200431792e-05	0.000133479117036175
AL049539.1	0.0482307692926829	0.695946392251586	3.85095045489414	3.99210776044936e-14	3.19661727132604e-13
AP000777.2	0.0311590029268293	0.0861297163742072	1.46686201188079	0.000126286620551706	0.000244372229193915
RBPMS-AS1	0.212029748512195	0.652908884879493	1.62261497987243	5.52493612354948e-11	2.80255597039212e-10
AC009133.3	0.343738687121951	0.0612324386976744	-2.48894418596738	2.64716725413989e-20	6.87381096991658e-19
AC004053.1	0.0557222450731707	0.0217350800972516	-1.35822797372449	1.41239084341793e-10	6.76186766387882e-10
RPS6KA2-IT1	0.0314261562439024	0.128800604213531	2.03510163030496	0.00365745459273567	0.00563074531174128
ZFPM2-AS1	0.0320260662682927	0.17131988902537	2.41937413859048	2.76425819829027e-08	9.2930240686136e-08
GDNF-AS1	0.0683688636829268	0.0263470719027484	-1.37569681135783	1.81694387920556e-11	9.8585024610029e-11
AC011498.3	0.0147954735121951	0.150501866255814	3.34655360264077	2.18388463152776e-09	8.66719279164547e-09
LAMC1-AS1	0.195440608073171	0.404027350196617	1.04772270059773	0.0132145399212645	0.0184813762992191
MMP25-AS1	0.36627559195122	0.984318935093023	1.42619628235733	2.75645832844732e-11	1.45507911568473e-10
AC008456.1	0.0249817417073171	0.394293292754757	3.98032320012967	3.1398290526053e-07	9.10717437439186e-07
AC233280.1	0.0421642862926829	0.117081846790698	1.47342396787297	1.41823800033775e-06	3.7360636791506e-06
AC040934.1	0.0720921452682927	0.249252603868922	1.78969459045113	0.000637639266123491	0.00111372418903632
AL512506.1	0.06253776	0.46494692294926	2.89426658122661	6.35681874767629e-07	1.7703642814647e-06
PANTR1	0.117873093097561	0.0235975795285412	-2.32052364084422	4.45621085625985e-28	8.37921303420171e-26
RNF157-AS1	0.0804262726341463	0.189924118173362	1.2396843579401	4.8293784511072e-06	1.17722846195295e-05
AL365356.3	0.0607996561219512	0.0181544648562368	-1.74373875984542	1.74676107749969e-10	8.25397587140885e-10
AC022973.4	0.0872615490487805	0.273628851706131	1.64880236801041	0.000104196029195424	0.000204455180713439
AC020659.1	0.036204333097561	0.687208534418605	4.24651367237491	1.97610004945119e-15	1.96636379008346e-14
AC004253.1	0.343672313146341	0.841821973247357	1.29248153710432	1.03740842501241e-06	2.7866936658092e-06
SNHG25	0.967888180487805	29.117735650167	4.91091397456459	5.60752121036746e-20	1.32371485541705e-18
AC022445.1	0.0150139098780488	0.150279269750529	3.32327437726695	0.000170344183316124	0.000323203490474191
LINC02447	0.141126617365854	0.0550766728435518	-1.35747680026393	4.76649156024963e-16	5.28286147927667e-15
AL033397.2	0.11567417895122	0.277420231875264	1.26200614648801	0.0147157952746111	0.0204134397436923
AC087482.1	0.600131591317073	0.14280859548203	-2.07119606015873	1.72131470933136e-10	8.14078847353331e-10
AC108058.1	0.27141745395122	0.77386589820296	1.51157008741406	0.0114456722131568	0.0161566788968015
AC007390.2	0.17712477804878	0.392587853830867	1.14824949300941	0.00072937472704518	0.00126302965594708
AL353150.1	0.159943683439024	1.06500776924524	2.73522803177608	6.313335540809e-19	1.15914541091015e-17
CDC42-IT1	0.0263021003902439	0.292618805247357	3.47577257012616	0.00144103132954834	0.00237687351482973
AC004990.1	0.69665955404878	0.251796498945032	-1.46819558367655	1.10973867221981e-13	8.35829417073843e-13
LMO7-AS1	0.0784648891463415	0.758371016475687	3.27278469053908	1.24258433621184e-17	1.81657168508396e-16
AP000911.1	0.153130570121951	0.0535899234038055	-1.51472866396174	2.36193879081251e-10	1.09057173804408e-09
AC004466.3	0.0706377164390244	0.299278620682875	2.08297861219861	2.5988167621203e-05	5.61686397298533e-05
AP005899.1	0.223091025390244	0.656699068150106	1.55759993072974	0.00011062119642766	0.000215974716834955
AL592429.2	0.114036318878049	0.0270180810042283	-2.07749626052289	1.22133626171583e-20	3.38068357113524e-19
LINC01271	0.011685749804878	0.0461833455940803	1.98262238176397	5.10884233235816e-07	1.44195223800979e-06
C1orf137	0.0663533856097561	0.0102841800190275	-2.68974331032383	1.37237534861549e-27	2.33861336750008e-25
AC007671.1	0.0908566223902439	0.0311324051987315	-1.54517463444852	4.53695074350602e-12	2.71271846538797e-11
FAM222A-AS1	0.0797885754146341	1.0647124110148	3.73813779925009	2.38463715558201e-22	1.0402741127511e-20
AC010331.1	0.222464830317073	0.463332121625793	1.05846942714609	2.1512777956307e-06	5.51783528672352e-06
AC073316.3	0.11601495302439	0.0493213082706131	-1.23402779100679	3.96751276370381e-12	2.39854180714821e-11
AC012313.8	0.0392550305121951	0.118719826137421	1.59661143267785	9.3027096518032e-14	7.09477982255704e-13
AC021074.3	0.032052697902439	0.0107272641141649	-1.57916361733268	3.44281758029919e-10	1.54008894711825e-09
AC016735.1	2.00275279956098	6.722739683463	1.74706492709727	1.7060728077857e-11	9.28464572939663e-11
AC092436.4	0.0367235652682927	0.326888618940803	3.15402111546743	0.0280511580365582	0.0369743690532637
AL160313.1	0.122292212487805	0.0476263399704017	-1.36050094801415	2.22825547727927e-15	2.19722913519057e-14
PGM5P4-AS1	0.0585844551707317	0.0125285501987315	-2.22529843404279	1.93785802067476e-22	8.52188692478989e-21
AC087683.2	0.0851262685853659	0.338767950841438	1.99262109688055	0.0255327793289735	0.0338512632338664
AL133243.3	0.144991760902439	0.430247134439746	1.56919466155186	9.78758270554322e-06	2.26631373644701e-05
AL591845.1	0.644059224390244	2.06812921170402	1.68306106215533	3.20479489931792e-10	1.44666776374012e-09
PLA2G4C-AS1	0.0439995083658537	0.0925685361606765	1.07303450427021	0.0238332746680975	0.0318224404420019
STEAP2-AS1	0.00544716421951219	0.055420659410148	3.34684660960687	2.10150392905776e-08	7.20270328419357e-08
AC099518.1	0.0883808014390244	0.261167345902748	1.56316960744212	1.15099671607859e-06	3.07515193178665e-06
AL022316.1	0.136962743268293	0.947926380579281	2.79099151519716	1.80319422057795e-10	8.51326241109226e-10
AC005392.2	14.7993034117073	2.68677792772727	-2.46158028401575	1.37374200032973e-11	7.62662252806353e-11
AL139082.1	0.0700169789512195	0.157503885384778	1.16961069845642	0.00195733218840453	0.0031568566765365
KCNH1-IT1	0.0407709443902439	0.0173683242980973	-1.23108280576506	3.05092127241001e-10	1.38408267042028e-09
AC087516.2	0.022458632097561	0.00540871997040169	-2.05391094841747	1.97796206005496e-14	1.65680908041163e-13
AP003071.4	1.2409849407561	0.342559078270613	-1.85706088452566	2.00306184314717e-11	1.08038538384585e-10
U62631.1	0.305405552268293	0.0982640914164905	-1.63599007568201	2.8267920140909e-08	9.48001036459882e-08
AC015908.4	0.11916091704878	0.0392383688942918	-1.60257415525148	1.3820178374662e-20	3.76807163385159e-19
AC010999.2	0.0636610738048781	0.162694270477801	1.35368004825106	4.76057348739624e-05	9.88176902427548e-05
AL157838.1	0.268042508341463	0.603444806926004	1.17076001028079	0.000206020762727907	0.000386324353217083
AP002812.5	0.0960698871707317	0.251405978930233	1.38786276193533	0.0146936760892746	0.0203879429299782
AC099314.1	0.0146764455853659	0.0876087565433404	2.57757246377625	5.75712918817167e-05	0.000117843939426052
AL590483.1	0.0374155427560976	0.575426575928118	3.94292224475949	3.49989061108726e-16	3.98432223429203e-15
AP000845.1	0.0557499115853659	0.112662439845666	1.01496519823374	8.34220316365032e-05	0.000166203996534107
AC006237.1	0.257927307951219	0.0848966522600423	-1.60318495593313	4.75744914110185e-16	5.28286147927667e-15
AC006273.1	0.0271727423658537	0.102146168536998	1.91040301043158	3.71028873884498e-07	1.06597494694003e-06
AP005264.1	0.146447790487805	0.0540245121733615	-1.43870038179294	0.00159859014920322	0.00262089960421081
LINC00698	0.00270468875609756	0.0677474332494715	4.64663179843881	6.00922689949152e-13	4.12180053873299e-12
AP001107.5	1.14243459865854	0.1671610345074	-2.77280107989238	1.15654764780493e-16	1.42041764042349e-15
AC068790.6	0.0902424334146341	0.387415541875264	2.10200395533943	0.0101529619697566	0.0144516057481291
TUSC8	0.859314717536585	3.13840084715433	1.86877112051845	1.64774877402921e-06	4.30324428389908e-06
AL772337.2	0.049506209902439	0.00655358715010571	-2.91725280683447	7.18140693514182e-40	1.30534040057761e-36
AC016831.4	0.0505681286341463	0.99338723012685	4.29605590621969	6.18064973074973e-06	1.47497080883056e-05
OSBPL10-AS1	0.00462607656097561	0.106952667160677	4.53103950772869	0.000663078323309337	0.00115519683610409
AC090527.3	0.0806903932682927	0.221632513348837	1.45770071302486	5.79465678941725e-05	0.000118523118802297
AL158847.1	0.0964463027560976	0.0319632497653277	-1.5933118366818	1.05990665646476e-15	1.11494522660157e-14
AC005307.1	0.0459971317560976	0.386632829697674	3.07134833768498	0.00673175525187794	0.00988109324050886
LINC01719	0.103172565146341	0.239785137820296	1.21668285009074	3.49016565979207e-07	1.00857834355306e-06
AL596223.1	0.638889530926829	0.203955918763214	-1.64730912482494	1.1440253951571e-13	8.59279680412075e-13
AL355075.2	0.397000861146341	0.886025004120507	1.15820527625043	2.66282968688982e-05	5.73929260182221e-05
Z69733.1	0.0789540805609756	0.160454008704017	1.02307409813639	0.0271668431427233	0.0358607590552578
AC097358.2	0.0144213101707317	0.0818411839408034	2.50462477687578	6.08888582334986e-11	3.06015616541261e-10
TSPEAR-AS2	0.0387884867073171	0.356988198173362	3.20217598354054	6.09430497869235e-12	3.55805621507595e-11
AC114488.2	0.0819463558780488	0.237495889928118	1.53515084678613	2.28915661411289e-06	5.85221332243675e-06
AC005256.1	0.00658398807317073	0.909160092334038	7.10942882575456	2.14030276244518e-17	2.9697381586803e-16
FAM30A	0.774286367390244	0.206710690570825	-1.9052542379633	4.51159757317426e-17	5.92813049795644e-16
AL359881.2	0.026872603902439	0.224062587503171	3.05969374968278	4.54544463684736e-08	1.48332193924169e-07
AL442128.2	0.069658827902439	0.199876049773784	1.52072750785925	4.17232383762157e-07	1.18931949223996e-06
AC106820.2	0.00537599336585366	0.0192787487843552	1.84240815893955	0.000724377935879112	0.0012551740973463
AL136307.1	0.0492252944390244	0.338406866266385	2.78128710031427	6.8681924430828e-06	1.62835884313611e-05
AC026461.2	0.21250574895122	0.0290217376976744	-2.87229606171312	7.20218733247817e-37	5.61050393200049e-34
AC079779.1	0.00554305119512195	0.00163142153065539	-1.76455073502482	1.25832413999336e-20	3.44806107305718e-19
AC105219.3	0.0586201728780488	0.411660606809725	2.81198627108543	1.18243368712557e-20	3.30656969020294e-19
AC004551.1	0.0294629948780488	0.145310102784355	2.30215901965931	4.27472481612246e-05	8.94134039981426e-05
AC087741.1	0.32415647202439	0.821578119338266	1.34170738194018	1.34264216646013e-10	6.439250425424e-10
AC109992.2	0.036006627804878	0.134347247547569	1.89963236870942	0.0060497138934495	0.00897662309142316
AC011466.3	0.049683613097561	0.176063766342495	1.82525603692851	4.31211833638325e-09	1.63405012427365e-08
AC073283.1	0.0527295727804878	0.551519218038055	3.38672694528014	2.57717531452542e-14	2.12607216189215e-13
AC115522.1	0.278236326487805	0.563162560167019	1.01724063458529	6.28172659177125e-06	1.49712653430632e-05
LINC01197	0.148159839585366	0.0640225082642706	-1.21050333689219	9.76666264160873e-14	7.42783980260703e-13
AC096734.2	0.145387454682927	0.0465300270676533	-1.64366885466524	3.29758954591221e-13	2.33529296024147e-12
AC036214.1	0.00509083653658537	0.0269217538477801	2.40279775152391	3.51988725497727e-05	7.45106568376982e-05
AL035071.2	0.079781598804878	0.573804883615222	2.84643230673644	1.02725952948562e-05	2.37357890435809e-05
AL807757.2	0.0259101360243902	0.274891592748414	3.40727428972648	2.28868882778083e-05	5.01415033261907e-05
AC004817.3	0.00508993119512195	0.0329785380422833	2.69580938526114	6.01948850778023e-05	0.000122799367126545
AL031186.1	0.42597849602439	0.861431930363636	1.01595619731356	1.53493142996076e-07	4.65775241378744e-07
ABCA9-AS1	0.00379824570731707	0.0962900842642706	4.66398209912976	2.18308065794639e-07	6.47326744305691e-07
AL109615.2	0.00358348175609756	0.0721621296427061	4.33180800118986	1.95872352254523e-10	9.17604756738758e-10
VPS9D1-AS1	1.28129723729268	7.81607001210571	2.6088381971348	4.69222848658399e-22	1.85411028531467e-20
AC005618.1	0.130727383926829	0.317025946145877	1.27803953952187	0.000644187216175922	0.00112408092473834
HAND2-AS1	1.76341892419512	0.0990363875940803	-4.15427274458754	3.033513846756e-20	7.76608028467628e-19
CASC9	1.85597417731707	4.79051861557082	1.36800521079278	6.3312755634463e-06	1.50761771386344e-05
AC079354.3	0.0364313210487805	0.145224772088795	1.99503635053231	1.08099258954867e-05	2.48405081787143e-05
AC018521.6	1.38113611704878	0.661864085181818	-1.06124861766317	1.7887953218646e-15	1.79968651109366e-14
LINC01473	0.197177621902439	0.810155174	2.03870243616077	7.31079857223091e-10	3.11694953982605e-09
AC104088.1	0.259693008804878	0.860842059875264	1.72894139249402	2.49033426219004e-10	1.1450078188636e-09
AC108865.2	0.285568208682927	2.12104715751586	2.89286941366078	0.0135420192615041	0.0189102768330299
LINC02340	0.0419012850243902	0.17965602384778	2.10017091542366	5.31318837566983e-06	1.28311852136969e-05
C9orf147	0.101223877414634	0.209746916090909	1.05109995543859	7.58378440242496e-07	2.07915416522993e-06
AC106772.1	0.0131873093170732	0.24913623492389	4.23971272726831	5.54474547238168e-14	4.36929148278863e-13
AL590096.1	0.0957987297560976	0.263147681799154	1.45779425368104	9.17486151817157e-07	2.4829042113444e-06
AF230666.2	0.00897922390243902	0.117328900714588	3.70782386026361	1.98062831674548e-05	4.36908018252957e-05
ERVH-1	1.0141902812439	0.346700886549683	-1.54856492378602	1.27676738081747e-15	1.32613571954241e-14
AC009121.2	0.124683382121951	0.25969559367019	1.05855234090675	5.81376731316699e-07	1.62508800414102e-06
AP001429.1	0.0566363928292683	1.10709180345455	4.28890166643252	2.69951250323649e-07	7.89299821991881e-07
AC127024.3	0.0325830740487805	0.39508196951797	3.59995738068213	6.30632343219823e-05	0.000128314856999168
AC007038.2	0.462811093292683	1.19330468359408	1.36646709942618	2.43227275788372e-07	7.15382057645088e-07
AC026401.2	0.0196316655365854	0.141239760040169	2.8468917948065	0.00182865775585822	0.00296334940347545
C2-AS1	0.0274968250243902	0.294056811636364	3.41875796027361	1.03316023086578e-14	9.08681086921145e-14
AP001469.3	0.367466114634146	1.06931933914376	1.54100963551429	3.59186293752631e-19	6.99515307083249e-18
AP003559.1	0.113630831829268	0.379109619215645	1.73826072355613	1.499116731899e-08	5.25703121482009e-08
AC007495.1	0.0824299077073171	0.020728655589852	-1.99154132975815	2.90851994927362e-16	3.33898090176612e-15
AC103736.1	0.0699378940487805	0.0301458839852008	-1.21411331966374	2.11475682675425e-12	1.31942436799667e-11
AP001627.1	0.74140443402439	0.0849289492114165	-3.12593243797208	8.67539351776322e-18	1.30682101802107e-16
FAM182B	0.0270264567317073	0.0592696398731501	1.13292090998502	0.00354305824962695	0.00546697697657492
AC048344.4	0.0740431067560976	0.545113530665962	2.8801193956683	2.42423253427346e-16	2.82464530115239e-15
TRIM31-AS1	1.3666726137561	2.98284222557294	1.12601998286905	9.56468564814462e-09	3.44948616662253e-08
MIRLET7BHG	0.20283946595122	0.573420941346723	1.49925621169653	1.52307420438535e-09	6.15209158260245e-09
AC004066.2	0.26185121595122	0.530019893391121	1.01729920557975	0.00569933507756875	0.00849370707241935
AC004221.1	0.0154716716829268	0.0485454750803383	1.6497077429286	0.00479642317994218	0.00723710448262997
AC068790.3	0.145941250682927	0.489110451727273	1.74477257124727	0.0026883101350031	0.00423925828981258
CASC18	0.174639679634146	0.034260694961945	-2.34975506769171	2.06864352340835e-15	2.04724376282137e-14
AL121992.1	0.0251486620731707	0.0536112535264271	1.09205421860687	0.000112526518316322	0.000219537425538069
CAPN10-DT	0.290576001463415	0.745308373659619	1.35892191228205	4.87002065348337e-16	5.37575356749895e-15
AP000640.2	0.0137681053658537	0.0438777280697674	1.67215878352463	0.000476958475600719	0.000850786577510867
AC073050.1	0.799301201439024	0.0955582866046512	-3.06428636668442	1.45155205088508e-25	1.6490236111409e-23
AL354719.2	0.0434681685609756	0.369933999211417	3.08923668199356	1.20456761595182e-14	1.04096786208958e-13
AC120498.6	0.333815712536585	0.138614331621564	-1.26797543482203	2.44058145192357e-09	9.6368505846048e-09
AP001065.1	0.771918085536585	0.330789204082452	-1.22253560933513	9.89848412751758e-08	3.08436765413448e-07
MAFTRR	0.171826248463415	0.0809423469133192	-1.08598385631442	8.01012101306245e-11	3.96722887231876e-10
AC097347.1	0.0357619150487805	0.194065833556025	2.44005024541645	2.95546069693823e-05	6.31509685752514e-05
LINC00867	0.0219653320487805	0.105207761035941	2.25994092038717	0.00062172765221551	0.00108872218610507
RHPN1-AS1	0.19421213897561	0.824957446864693	2.08668632652581	4.21446843900318e-16	4.71902108351655e-15
LINC02550	0.345122313268293	0.14608333907611	-1.240316104688	9.89295770933206e-09	3.55846295441872e-08
LNCOC1	0.0142633416341463	0.0327175072748414	1.19775081664605	2.45366649036452e-05	5.33699376623763e-05
GNG12-AS1	0.527195800073171	0.24757693267019	-1.09046197560655	6.86861800444507e-17	8.83362593826391e-16
AC090673.1	0.0176945122682927	0.262631372118393	3.89166535988346	1.10842650787261e-12	7.29528689823043e-12
ZKSCAN2-DT	0.421689297146341	1.02649043924101	1.28346787991292	2.23929624281816e-09	8.8806417542454e-09
HSPC324	0.388652386365854	0.141820149016913	-1.45441785734742	1.57403914838776e-17	2.23521757191626e-16
AL513218.1	0.159684426853659	0.417212352057082	1.38555824968037	2.98166072489742e-07	8.67609174645978e-07
AL021395.1	0.0131733430487805	0.00413680015010571	-1.67103434280566	8.14600147826113e-27	1.26914703031308e-24
AL513327.3	0.0523365970731707	0.185156991167019	1.82285699540918	0.00696718185844548	0.0101964687799526
AC019186.1	0.0735128468292683	0.16804017256871	1.19273787544639	0.000595211763251913	0.00104363014309089
AC022075.1	0.342657358878049	1.60527113236786	2.22797841535316	1.44634284700783e-07	4.40363346997973e-07
EWSAT1	0.0128901828536585	0.040723579627907	1.6595916515845	4.02173197937175e-05	8.44780604141531e-05
SLC14A2-AS1	0.0298960205853659	0.00973084311839323	-1.61931674593314	1.90770026980886e-10	8.95240066374158e-10
ADD3-AS1	0.101049770560976	0.319808462209302	1.66214206737975	1.98349069740429e-09	7.89487209704058e-09
SLFNL1-AS1	0.108702190707317	0.234107060293869	1.10678742876011	2.78620422995275e-06	7.05346873998716e-06
AC109460.3	0.0671011495365854	0.135328688346723	1.01205832171613	1.50793033870168e-07	4.58091883969977e-07
AL032819.1	0.0176325417804878	0.125301246272727	2.82908840077208	3.60013893742476e-05	7.60618272986332e-05
AC130650.2	0.128000567634146	0.369293652980972	1.52861825923121	2.59844406053047e-06	6.60266330944672e-06
AP000229.1	0.136398327268293	0.0570378380570825	-1.25783474735948	8.11072581470308e-13	5.47373612222474e-12
AL034346.1	0.294797679902439	0.0775613723932347	-1.92631493402856	7.09423622913062e-20	1.63227300242402e-18
AC091887.1	0.0796561921951219	0.174084677342495	1.12793080353182	0.0364936648198266	0.0471787468616677
TEX41	0.00416290512195122	0.0308714524799154	2.89061077926718	3.78611667668945e-05	7.97747072565207e-05
AC108134.3	0.403313260951219	2.34131542463214	2.53734656154328	6.85240452851066e-07	1.89776581668419e-06
DIAPH2-AS1	0.022961352195122	0.333844673978858	3.86189751424141	5.85805233123807e-09	2.18944203990687e-08
AL133230.1	0.0481793322195122	0.261173416207188	2.438521755598	3.76306192128947e-08	1.24062736739973e-07
AC055874.1	0.22212723095122	0.0109806109429175	-4.33835603530091	1.71338267435488e-31	5.49592689603362e-29
AC061975.7	0.0227419934634146	0.0922276191754757	2.01984013555678	0.000668458518940202	0.00116382640606032
AC093788.1	0.250890556804878	0.723105225617336	1.52714743152935	6.59745674391901e-08	2.10139787526813e-07
AC007384.1	1.15663383719512	0.35189237807611	-1.71672604270484	1.03639992425032e-18	1.79412342442444e-17
AL024508.1	0.16308084495122	0.555027502217759	1.76697192352464	0.000693559337784609	0.0012048356384006
LINC01082	6.94988067621951	1.25757236278224	-2.46634679068715	1.76729529598736e-24	1.46016079530592e-22
AC136475.3	0.587520443121951	7.80006348463848	3.73077490901067	6.63043783195055e-15	6.02596291627106e-14
L29074.1	0.0180165182195122	0.0943428001078224	2.38859219070072	0.000243793713943839	0.000452641171990383
LINC00682	0.145740088317073	0.00764327922621564	-4.25306222362377	4.28056773483577e-34	1.79553352754303e-31
AC093382.1	0.0381073858292683	0.11800630210148	1.63072136084297	0.0110064067848027	0.015572894706157
AC100803.1	0.00573455709756098	0.0915806788773784	3.99728928895472	8.16005163050384e-13	5.50021774303306e-12
SMIM2-AS1	3.30138770021951	1.56078783456448	-1.08079813403575	2.23599437114299e-11	1.19655321941538e-10
SMARCA5-AS1	0.0184835423658537	0.0623901073044397	1.75507601535441	0.00337757735762217	0.00522939504006635
AC004231.1	0.0513039018780488	0.362551362112051	2.82104493590802	6.36987664435349e-05	0.00012936661952201
AL137026.1	0.0624470225609756	0.0186684837272727	-1.74202803137914	1.82540467654909e-14	1.54324522499569e-13
AC005005.4	0.00401415031707317	0.0204703354630021	2.35036819796574	3.02004725711095e-09	1.17799125128941e-08
CA3-AS1	1.81378022409756	0.24980978269556	-2.86009777504009	6.03296143222762e-23	2.96376024233669e-21
AL354707.1	0.792699809585366	2.00942954527907	1.34193945947925	7.18666471131207e-09	2.65148055959301e-08
AC135012.3	0.406821721073171	0.0891558161564482	-2.18999588830878	8.10242852803807e-24	5.1375049724874e-22
AL139289.1	0.247046876292683	0.608525597046512	1.3005331356083	3.82102560717804e-09	1.46320594353524e-08
GAS5	23.067450492439	59.9598141556025	1.37813735132084	6.63243757827539e-19	1.20958803057979e-17
AC073641.1	0.0451002022682927	0.120044788904863	1.41236696922707	0.0062122531968282	0.00919029210046234
LINC01336	0.173540920658537	0.0717512440147992	-1.27420013759441	6.30012694550478e-10	2.71792660077829e-09
AL365356.5	0.0479012394634146	0.31188819245666	2.70289404396752	1.54544791487352e-11	8.52910974617164e-11
AC231981.1	0.119760480634146	0.253671704327696	1.08281068726108	3.83430654062796e-08	1.26335187710237e-07
SOX9-AS1	0.116625493292683	0.242140115837209	1.05395893003062	6.10679132700804e-06	1.45926087231266e-05
AL353747.3	0.0565322513902439	0.320096306940803	2.50135997370968	1.43937392153133e-05	3.2527583896023e-05
AL096828.3	0.142975175170732	0.531379764046512	1.89397861519208	2.07224395779431e-12	1.29438101968527e-11
AC018742.1	0.0404519196585366	0.0184831538139535	-1.12999722040368	1.00558211402927e-07	3.12624815724151e-07
GTF3C2-AS1	0.0480249037073171	0.157043703365751	1.70931147327517	5.93591877056619e-10	2.57711505222113e-09
AC008114.1	0.0485520607560976	0.252408661830867	2.37815698352019	0.000270597143116215	0.000499007853031018
AC093591.2	0.00893112112195122	0.0629660775983087	2.81766160600571	4.60724028850834e-05	9.5853801195101e-05
AC007342.4	0.586684038829268	1.5390229832093	1.3913591284336	1.22157114995679e-10	5.88447657306924e-10
GAS8-AS1	0.0700290032926829	0.342616608617336	2.29057062974954	6.92220190578128e-07	1.91316609185126e-06
AC027277.2	0.0518412200487805	0.296930640610994	2.5179543977437	0.0066919567135432	0.00983061421307949
AC017083.1	0.0962500398292683	0.318469470818182	1.72629603638994	2.24581669374187e-13	1.61775937000983e-12
AL139089.1	0.388858154902439	1.47161789178013	1.92008722211055	4.7640566596327e-15	4.44075230170549e-14
FLJ46906	0.571628844	1.27274784362579	1.15479600050688	5.88004748084086e-14	4.61351063496766e-13
AC069133.1	0.270687471121951	0.0108609136173362	-4.6394107408748	9.28245658847074e-23	4.40149876321139e-21
AC002091.2	0.402771988609756	0.158085151773784	-1.34926148420068	4.81890125676987e-13	3.37756665207790e-12
CASK-AS1	0.0526367284878049	0.154872374646934	1.55693809676	0.000195898879500396	0.000368611659736252
AC144548.1	0.115421436073171	0.302089104837209	1.38806296644202	2.11261557873739e-07	6.27114466568045e-07
AL121832.1	0.0573582063170732	0.924386490852008	4.01042436168406	3.24173285530629e-18	5.21450420648531e-17
AC084064.1	0.106505886463415	0.0214184931712474	-2.31400427619423	9.84031524218817e-33	3.57728260104347e-30
AP001636.3	0.0411342194146341	0.12795430344186	1.63721769833245	0.00949690015309543	0.0135744682922226
RDH10-AS1	0.0415184536341463	0.231320999665962	2.47807162568224	5.30616430747517e-05	0.000109186845164763
AC104823.1	0.017547794195122	4.87980526866385	8.11939007588156	2.37863685727623e-17	3.26718054980536e-16
AC233976.1	0.0948422491951219	0.0272491727463002	-1.7993174449246	1.79615903241657e-16	2.14320682795789e-15
AC079385.1	0.0383582077804878	0.115195316687104	1.58647484494765	0.00877707852799906	0.0126248187430732
AL358115.1	0.156410203463415	0.432034076088795	1.46581047711765	3.71353339112631e-06	9.20086160008222e-06
AC007216.3	0.0897437421951219	0.404419347395349	2.17196876847653	2.10509199167186e-11	1.12913336261584e-10
AL136366.1	0.0924449817560976	0.0275152342896406	-1.74836439398103	1.49471906597502e-12	9.60035696909515e-12
AC006116.10	0.0973058366341463	0.0440666551987315	-1.14283894829744	5.65403555944052e-13	3.90271593742141e-12
AC004837.2	0.129295773219512	0.735377804033827	2.50781051913651	3.41910286571907e-08	1.13408564031424e-07
AC005841.1	0.0738151825853659	0.340151318852008	2.20418719193026	1.63682356463919e-08	5.7142118424952e-08
AC007601.1	0.00631721846341463	0.0517421369281184	3.03397826815556	0.0300435146383496	0.0393910279689638
AL731557.1	0.118473096585366	0.0213084718350951	-2.47506044532035	3.59600145600028e-24	2.6145327919426e-22
LINC01644	0.189863773317073	0.0698665286363636	-1.44229129447514	1.09129830484795e-12	7.20427405823324e-12
AL122058.1	0.0183650117560976	0.104767869103594	2.51216460484019	0.000510724803466166	0.000904508721435857
IL12A-AS1	0.0599051423170732	0.0275967296046512	-1.1181825424991	0.00126906610606904	0.0021072525811189
AP006621.4	0.277040781073171	0.605882685477801	1.12894011764466	0.000812651783197195	0.00139615317384194
AC016888.1	9.85115909741463	2.4541360762981	-2.00507823812678	1.12098103096509e-16	1.38296596422005e-15
AC092723.1	4.11745367026829	0.426753736171247	-3.27027672776733	8.85877179690795e-24	5.55251524236081e-22
AC011997.1	0.0271553672926829	0.0829473700190275	1.61095886220621	0.00493541189599366	0.00742831936761066
ZNF341-AS1	0.0738327812926829	0.171669779408034	1.21730267976132	2.43000381684165e-05	5.28974483562376e-05
AL161772.1	0.383792252951219	0.988716220676533	1.36523091072596	5.31537564986163e-12	3.13078358504106e-11
AC008121.2	0.0457241549268293	0.153871516875264	1.75069778793508	0.00336098404375365	0.0052051820478809
MIR122HG	0.00783032226829268	0.00274315167864693	-1.51323728879961	9.62172246489625e-14	7.32782857556973e-13
HOXC-AS2	0.0133999054878049	0.0948628437188161	2.82362029186413	0.00219396449926525	0.0035032762560742
AC141930.1	0.0425168459512195	0.293827892389006	2.78886487226124	0.000506844705280185	0.000898512411538637
AL021707.6	1.60682415719512	3.21818678754334	1.00203600798034	5.55572057973665e-07	1.55840248566378e-06
AC007663.3	0.0758230176341463	0.173155587044397	1.19136115863027	0.00762965839313695	0.0111152891311183
LINC01687	0.489739852390244	0.0587775511247357	-3.05867844186349	2.81486288317287e-25	2.95181678883493e-23
AC148477.3	0.0227290075609756	0.0948768884545454	2.06152200487779	0.00198306461554754	0.00319457942350982
AC148476.1	0.171461761439024	0.511978500942918	1.57819636019138	3.36172780314242e-10	1.50628608960851e-09
AC027288.3	0.0416911716585366	0.120595609841438	1.53236356608503	0.0259757777259747	0.034388423389109
AC107993.1	0.028241873097561	0.124863075372093	2.14443922349899	0.02157520534932	0.0290206203181653
AL513542.1	0.440360502243902	0.107754785877378	-2.03093312606672	4.58177170777915e-17	6.00586565445185e-16
AC024884.2	0.0147951496585366	0.0675809534883721	2.19149241537657	1.21806035542223e-08	4.33556339302704e-08
AC126768.2	0.102812336121951	0.0465682477145877	-1.14259487717488	5.16122702234017e-15	4.78642363143213e-14
AC074117.1	0.96385669902439	2.01172191596195	1.06154031707096	8.92440726802649e-14	6.82535663850609e-13
AL359513.1	0.441486929365854	1.08202263524101	1.2932880484836	5.24746718747598e-09	1.96662808063962e-08
LINC01593	0.00134556231707317	0.31889276445666	7.88871834547978	4.70306614178119e-11	2.40579921868038e-10
AL353747.2	0.144167619390244	0.754303159477801	2.38739730278795	4.06450560055459e-08	1.33677617851774e-07
AC007541.1	0.481802139804878	0.196236273983087	-1.29584905472503	5.62142207640061e-08	1.80740652020121e-07
AC009704.2	0.101578583731707	0.346428156875264	1.7699599294236	0.000138600334296277	0.00026668582318899
LINC01132	0.0714529016585366	0.255337953232558	1.83734349015545	3.13098616718221e-18	5.05126259456941e-17
AC084864.1	0.0531894379512195	0.235736469169133	2.14796326798808	1.13263492216656e-06	3.03054869017382e-06
LINC01602	0.000928904097560976	0.20712851048203	7.80078077682161	9.65158335434935e-13	6.44976519991017e-12
AL139123.1	0.170194459658537	0.427392748556025	1.32837835670708	6.40410733500715e-07	1.78171414784663e-06
AL023803.1	0.171502019731707	0.473097000312896	1.46391044670579	0.00670172098513215	0.00983965657833215
VLDLR-AS1	0.176010002097561	0.0597989776617336	-1.55746468996419	6.68944010439861e-10	2.87287450420797e-09
AC092171.1	0.104701288731707	0.480593532615222	2.1985380341294	5.86822985187473e-12	3.4408018690616e-11
PTOV1-AS2	1.28322841846341	2.7386771687315	1.09370121599829	8.63356601390308e-11	4.25667590179145e-10
LINC00114	0.246645569585366	0.776874461541226	1.65524211331987	1.13322980179507e-05	2.59424941611609e-05
AC137894.1	0.0447596917560976	0.268372239224101	2.58396343885243	3.14756239162717e-05	6.69409427517276e-05
AC068870.1	0.0116543044634146	0.0285010684122622	1.29015309618775	0.0203188718824561	0.0274390312964421
ZNF451-AS1	0.0602177775121951	0.201274087386892	1.74090007956037	0.00255642562500557	0.00404532470492031
NEBL-AS1	0.155290237658537	0.332041254613108	1.09639536363436	2.60458022851527e-07	7.6317979506146e-07
AC023794.2	0.0535032435609756	0.0252838311014799	-1.08141127290492	1.86189592261956e-08	6.43745896127542e-08
AC091182.2	0.0649333804878049	0.728536376602537	3.48796878501743	8.73209079230898e-17	1.09967877807069e-15
LINC02287	0.030678399195122	0.014213867589852	-1.10992403973393	3.29051218466117e-12	2.00931275956969e-11
Z83843.1	0.615517271902439	3.4767793698351	2.49788027358148	4.36062106900532e-05	9.10354773709265e-05
AC120042.2	0.0209792226097561	0.191269417632135	3.18857309274613	1.18065018276175e-05	2.69375960108779e-05
AC126773.1	0.0187803435121951	0.0700089486596194	1.89831588987113	0.00969847276668035	0.013838684886168
PLCG1-AS1	0.0381443705853659	0.20605567822833	2.43349215781731	3.80718471295975e-09	1.45893030497326e-08
IGF2-AS	0.00822369368292683	0.123769887775899	3.9117300229844	0.000247109176347533	0.000458640687073893
FAM83C-AS1	0.0529559498780488	0.257424193985201	2.28128295869571	7.10679485512653e-08	2.25835386625903e-07
AC124067.2	0.546104201609756	6.47384142761734	3.56737386638037	3.46695384041974e-21	1.11207642892993e-19
AL135905.1	2.41177787907317	0.835785714243129	-1.52889203886135	4.86415224976239e-20	1.17363815123692e-18
AC243772.2	0.00714593004878049	0.0361652862727273	2.33941187499317	6.55648840354888e-06	1.55852359479303e-05
AC007249.1	0.194082084268293	0.488849337082452	1.33272294748196	1.48621355302131e-08	5.21849485165821e-08
AC004593.1	0.0321502559512195	0.767204442272727	4.57670894574067	2.53774299558688e-12	1.57432452274576e-11
UNQ6494	0.0421334799756098	0.104508581716702	1.31058243000826	2.74741421548373e-06	6.96173313988512e-06
AC092171.4	0.314713214487805	0.843656684357294	1.42261827426283	4.66009592300028e-09	1.75736535740806e-08
AL161781.2	0.0989854010731707	0.0205119923890063	-2.27074813230063	3.87719064227181e-14	3.11374382508221e-13
LINC00106	0.891719059414634	2.29428203759831	1.3633815952071	6.24555818287703e-08	1.99280582290423e-07
AC008083.1	0.0218526489512195	0.209506237361522	3.26111311892347	1.731568675407e-08	6.01033990260622e-08
SNHG7	3.86312508192683	10.2328259073129	1.40536432055499	4.92517598714136e-18	7.65156258059312e-17
LINC01894	0.0632814273170732	0.0203024646004228	-1.64012726748752	3.64547191818118e-09	1.40532474531552e-08
AC026368.1	0.0731447564634146	0.642134341061311	3.13404880492161	1.66779275582192e-15	1.68728643738347e-14
AC073326.1	0.0178316958780488	0.232525990082452	3.70487615763018	8.37536095234595e-06	1.96012202889023e-05
AF131216.3	0.0222550472926829	0.00549619441860465	-2.01762762349196	3.08742020405848e-17	4.17759364087615e-16
LINC01629	0.0854565491707317	0.0414097659069767	-1.04522001353595	0.00028415565299049	0.000522949974943349
RAET1E-AS1	0.0609340567560976	0.303612021339323	2.31690821677043	1.10293399394927e-07	3.4133365885388e-07
LINC02560	0.0273463600243902	0.244644973642706	3.16126892319837	1.15549647162769e-06	3.0841518647997e-06
GRIK1-AS1	0.0803999785609756	0.0246986212473573	-1.70276460829864	1.7078781167506e-13	1.25007508330752e-12
AC129507.1	0.309283038073171	0.142049746581395	-1.12253145651601	3.38872913693448e-14	2.74981249757496e-13
MIR3150BHG	0.485344052707317	0.10176734651797	-2.25373308690866	1.35471036266751e-15	1.3938180391747e-14
AC127024.2	0.0346103129512195	0.283008119340381	3.03156955202056	1.77908994408371e-08	6.15569636109675e-08
AC004947.1	0.208237789780488	0.0269903263255814	-2.94771757940833	3.42013795763359e-24	2.52027193013189e-22
AC134312.1	0.112964794756098	0.0302017173128964	-1.90317073906886	1.66347503246025e-18	2.80833726068289e-17
MIR17HG	0.157807248804878	1.42982472019239	3.17960291875171	4.78796733071741e-19	9.06555064388960e-18
AC011306.1	0.170645680341463	0.022416343769556	-2.92838100422391	4.2411405591316e-12	2.55546292474526e-11
AC112484.1	0.128500392243902	0.258692911334038	1.00946775882951	2.48931385102069e-05	5.40160303605882e-05
AC092718.5	0.107863141536585	0.293003797302326	1.44171740359581	9.4330098157675e-09	3.406503478502e-08
AC005670.1	0.022858105097561	0.107326404450317	2.23122733532835	1.73035100637871e-05	3.8638837173559e-05
LINC01133	31.0833190531951	10.4495172793763	-1.57270426401748	2.4342094378134e-18	3.99811568204713e-17
SNHG15	2.19805007221951	8.43243385388161	1.93972484475352	3.74295037322885e-25	3.71096516094853e-23
AP003390.1	0.599363731658537	1.40035833085201	1.2242923464945	2.43607198924733e-06	6.20743016699331e-06
AC005332.1	0.0438658786585366	0.0983960434630021	1.16550113864314	0.000704191521757047	0.00122252670109557
MCPH1-AS1	0.388643786536585	0.168849703894292	-1.20270880191434	3.25393002870404e-18	5.21872954309504e-17
LINC01348	0.0910894451463415	0.421464423735729	2.21005505818287	2.02029839345146e-10	9.39990370263721e-10
AC104458.1	0.0368266455609756	0.0172718254016913	-1.09232942749555	1.52386247400336e-07	4.62673834673737e-07
DSCR9	0.0237472323170732	0.0877986950655391	1.88644011683489	4.49514319249716e-10	1.98317280167371e-09
AL929236.1	0.0289475060487805	0.122542592308668	2.08177231167932	0.000429276562708672	0.000771283392570144
AC118344.1	0.102818878317073	0.260157045778013	1.33927760156651	0.010120194217487	0.0144087256052106
AC009996.1	0.131424151780488	0.516888670767442	1.97562315775673	7.13721477871655e-08	2.26538022050881e-07
AC025035.1	0.0467068567317073	0.017119545154334	-1.44798998663416	1.63679270965155e-09	6.58703368688554e-09
AP005233.2	0.180155698853659	2.66508084657928	3.88686310425532	7.48983909567311e-16	8.03978200565068e-15
CASC11	0.0140380779756098	0.0469052377716702	1.74040361082637	6.86762786644131e-10	2.94411751224092e-09
LINC02595	0.0473136343658537	1.04066750404863	4.45910940246541	1.00737094241244e-19	2.2063681400502e-18
AC004637.1	0.36754570097561	0.138048351752643	-1.4127499843786	1.37483402623995e-11	7.62662252806353e-11
AC090197.1	0.0242066335609756	0.114568458613108	2.24273555466211	1.6209436397206e-06	4.23526864753063e-06
AC093585.1	0.168993404	0.549130983701903	1.70018337736406	0.00600184291720368	0.00891286749115241
AC008434.1	0.0795109237560976	0.19134603059408	1.26695898664996	0.000446714893378258	0.000800504868087953
LINC02563	0.0451698452682927	0.911949319630021	4.33552177389261	4.81358739287371e-07	1.36285005469057e-06
AC097641.1	0.052887293902439	0.0230241561839323	-1.19977287480638	3.67635975775889e-16	4.15055688593359e-15
LINC00525	0.172167097341463	0.63460250856871	1.8820437669409	1.44732640085664e-08	5.0983661911313e-08
AC007639.1	0.062487139	0.362632308389006	2.53687627406032	1.05514285545504e-09	4.38878260167531e-09
AJ009632.2	0.0207232769756098	0.0511695527399577	1.30403346847611	0.0242132928274103	0.0322805593658299
HIF1A-AS2	0.183174763121951	1.92216122896406	3.39143669788024	0.00428521808279593	0.00652717715237045
LINC00582	0.762766188073171	0.165762257792812	-2.2021253344885	8.63860321868723e-18	1.30488374934907e-16
AP000439.1	0.0306570650487805	0.0114910928350951	-1.41570357848885	8.17952343518584e-12	4.67536072243903e-11
AC010401.1	0.0063322232195122	0.0227139869767442	1.84279694548304	0.00127893401024333	0.00212299152446176
AC008742.1	0.00999653929268293	0.0837261716109937	3.06617802017402	0.000330624957228491	0.000604188301530483
LINC00524	0.0153386086829268	0.253803617408034	4.0484731001987	2.63853844899548e-06	6.70142066249295e-06
LINC02038	4.19228864319512	1.15940890483932	-1.8543485798812	1.0888443835703e-20	3.07640850964189e-19
AL161729.4	0.164393509585366	0.780221152490486	2.24672977049095	5.32227468060346e-12	3.13078358504106e-11
AC022613.2	0.327390234878049	0.157965467217759	-1.05140208520225	9.7497675767919e-17	1.21660143240838e-15
AC068790.5	0.154574632268293	0.533805671494715	1.7880110602377	0.000453760791643896	0.000812063536867136
DLX6-AS1	0.00477054329268293	0.10826867953277	4.50431856682516	0.000159100908688843	0.000303348690587504
JAZF1-AS1	0.0522272264390244	0.0103434679640592	-2.3360821160751	1.53051449477921e-15	1.56290178652267e-14
AC084026.2	0.0234194257317073	0.0911160405835095	1.95999935667318	0.00274052968144021	0.00431162964595888
AC006238.1	0.16013194704878	0.0632920130528541	-1.33916580111766	1.48301602306413e-11	8.21003692768396e-11
AC078850.1	0.022134348195122	0.0632003544312896	1.51364575908281	0.00212409412619021	0.00340466939156826
AL138760.1	0.0211997075609756	0.158599174995772	2.90326899761782	1.33508657979453e-06	3.53237608909247e-06
AC100827.4	0.00776346265853659	0.0328300184460888	2.08024338880338	0.0371828524158919	0.0479787255617271
AP000851.1	0.00618969912195122	0.360603183824524	5.86439904190202	5.75180191897564e-14	4.51939133489541e-13
AC020658.4	0.0497152496097561	0.153676379803383	1.62813508282427	5.74706682805087e-06	1.38177933921347e-05
AC015468.3	0.0457911862926829	0.0118059394651163	-1.95555709127221	5.12821761157272e-12	3.03628345666732e-11
AC104958.2	0.588363618097561	4.36088508047146	2.88984102818816	3.69514929980024e-20	9.17569716739415e-19
TRG-AS1	0.508336442926829	0.246185139063425	-1.04603998577999	5.92071093067776e-12	3.46784497368269e-11
AC007128.1	0.0178403893170732	0.623272804040169	5.12664475985785	4.12396697045016e-22	1.6782083499899e-20
AC005363.2	0.0169889126585366	0.175593693397463	3.36957560636603	4.88777978100542e-08	1.58649185391801e-07
AC064805.2	0.0295813138780488	0.0119854470570825	-1.30340240982593	1.00067533103013e-12	6.67076110037567e-12
LINC02389	0.00557917873170732	0.0214372138097252	1.9419927365246	0.00253064054486147	0.00400801129571002
PTENP1-AS	0.0764250815121951	0.0186180326384778	-2.0373455540091	3.41070735146736e-20	8.53146201263831e-19
LINC02266	0.000613674682926829	0.0883441804968288	7.1695172264198	2.40559191617861e-09	9.51246752641186e-09
AC055811.1	0.030738960195122	0.154848031987315	2.33271277844878	0.00335087495400194	0.00519100031936721
AC090825.1	0.267994424878049	0.102830566921776	-1.38193381152696	8.25182261916745e-14	6.39164612817047e-13
C5orf64	0.016973653	0.00785186088583509	-1.1121905717971	3.18380728844638e-10	1.43838451896422e-09
AC105935.2	0.0391841356341463	0.140149777342495	1.83862787438596	0.000162406570141667	0.000309218934002273
SH3TC2-DT	0.00625108612195122	0.0614335576828753	3.29684814978415	5.38738840946778e-12	3.16567122810644e-11
AC010973.2	0.269372821902439	0.861289302704017	1.676893614076	1.08234202287451e-15	1.13282361818324e-14
AL442638.1	0.0914703755853659	0.0374706213678647	-1.28754467312262	4.06170959443623e-17	5.40207376060019e-16
AC105398.1	0.0763599030487805	0.00896864868498943	-3.08985273664088	3.33706660169882e-25	3.3698192924192e-23
AL033527.3	0.0869594366585366	0.36369143392389	2.06430044676488	3.10125119509652e-15	2.98407682699904e-14
AC005674.1	0.558874040585366	0.166241909640592	-1.7492390322474	1.70062040224888e-15	1.71731167656725e-14
LINC02185	0.197400176682927	0.0323158919133192	-2.61080756565373	1.05000980210457e-23	6.50648119417752e-22
AC104365.1	0.0085108093902439	0.413861339016913	5.6037073340263	3.67031470151202e-07	1.05783435873917e-06
AC104791.1	0.0195724002195122	0.13586074820296	2.79523611067909	1.73708401231208e-05	3.87440733284548e-05
STAG3L5P-PVRIG2P-PILRB	0.279961598146341	0.708892717291755	1.34033836005764	1.19596343281342e-11	6.71636312989864e-11
LINC02416	0.0462589577073171	0.14147555789852	1.61274816150467	0.000458142333290935	0.000819635873830534
AP003396.3	0.0509779513902439	0.0147936845454545	-1.784891980324	7.28426121098206e-16	7.85001509555043e-15
AL355112.1	0.00508187409756098	0.0848298684164905	4.06113978563807	9.96565228653763e-08	3.10175239260786e-07
MYCNOS	0.010970055097561	0.0482279352241015	2.13629827376382	0.000745109193768061	0.00128782264140008
AC084876.1	0.0776390816341463	0.176368482040169	1.1837378087403	0.00129887139890066	0.00215281025477365
AC008610.1	0.79819974897561	1.7640515845222	1.14407101865216	1.08136043809169e-08	3.86666129109114e-08
AP001412.1	0.126731253634146	0.298517638577167	1.23604382246046	5.48130030723516e-07	1.53911074023447e-06
INE1	0.863148279317073	1.73263327128118	1.00528600150237	1.10514984481114e-05	2.53528906342244e-05
AL590004.3	0.00539161382926829	0.136362557866808	4.66058658830581	1.52855979299193e-17	2.18199909716885e-16
AL121820.2	0.210543900414634	0.590730490331924	1.48837899768787	8.46717983437958e-07	2.30281953301107e-06
AL356652.1	0.0283751502439024	0.230980155012685	3.0250689692984	1.35935031124856e-11	7.55610320819408e-11
AC010719.1	0.684743158073171	3.46608346569133	2.3396715452496	1.37304004895899e-16	1.66381941932742e-15
AC069222.1	0.0202711879756098	0.13005573779704	2.68162750518037	8.24484278154994e-13	5.55050959108541e-12
AC002306.1	0.020459496097561	0.113447183016913	2.47117826808979	0.00876648519295236	0.0126164274893558
LINC00954	0.0885319022195122	0.228703328536998	1.36920803775688	0.011661356093596	0.0164441103642045
ERICD	0.128567486121951	0.311750771934461	1.27786729172239	1.5409492486808e-13	1.13357625386052e-12
AC074044.1	0.0406457518292683	0.126438432344609	1.63725857393339	8.33997101744209e-06	1.95267762808552e-05
AC004839.1	0.0424512940731707	0.10763128892389	1.34221709886076	0.00142646035022138	0.00235426401021707
AF117829.1	0.20863072497561	0.663883357139535	1.66997814674972	1.04999758117716e-12	6.94016583049582e-12
AC144831.1	0.936002833170732	0.26047787279704	-1.84535207374568	1.71391254411092e-20	4.60392369607726e-19
AL021707.5	0.0686015375853659	0.202287119270613	1.56009164112301	0.00126423030464961	0.00209986227573997
AC026369.1	0.00517042978048781	0.0148281281395349	1.51998037613612	0.0090126814229016	0.0129502376282167
AC087311.2	0.0692138183902439	0.0140003387780127	-2.30559835988369	8.48797572870669e-16	9.04002571262453e-15
AC096888.1	0.0230862516585366	0.117835226477801	2.35166503521442	0.000908784112554729	0.00154572668925793
TRDN-AS1	0.0114394304390244	0.00319986367653277	-1.83793287461664	5.5398814919825e-21	1.69713335818992e-19
ZNF252P-AS1	0.0959170805365854	0.229989354811839	1.26170743405995	3.55136088436389e-07	1.02517580214062e-06
AL117379.1	0.47714429304878	1.62926470099789	1.77172349031848	3.41468855083869e-10	1.52875998913985e-09
AL445483.1	0.075199766	0.174497848393235	1.21440916994412	0.00852199733054897	0.0122775301039587
AL136172.1	0.00947952614634146	0.0373735752283298	1.9791317313595	2.83867680862637e-05	6.08224150783481e-05
BX470102.1	0.915102661878049	5.45645784960465	2.57595919746936	2.14877683032225e-20	5.63438657103124e-19
AC023421.1	1.26973033790244	0.281710725194503	-2.17223573796379	2.54682020468898e-06	6.47752358963107e-06
AC131212.1	0.0515452482439024	0.127662131613108	1.30841929983431	0.000482690150806918	0.000859788704026454
AL117381.1	0.0878778821707317	1.02527100021987	3.54436138220941	0.028559520375058	0.0376080812859675
AC092338.1	0.134231161853659	0.62886794907611	2.22803747593983	0.0248989255933543	0.0330752353862512
AC104564.4	0.01882929	0.222727713835095	3.56423057662475	3.3970830118729e-09	1.31471211240191e-08
AC093627.7	0.0691995056341463	0.0232830165560254	-1.57148374474413	4.29687949496095e-13	3.01555777168881e-12
AL137782.1	0.240372680536585	0.818514010553911	1.76773417518604	1.0536553765447e-13	7.95787087021918e-13
AC093752.2	0.0238371033658537	0.121371950315011	2.34815420750639	0.00474126260072538	0.00717372501713526
AP002387.1	2.93320080041463	6.45016203255391	1.1368595643183	3.28319499356563e-08	1.09299525640497e-07
AC009336.1	0.156304342341463	0.0506901036680761	-1.6245818393233	6.23505110750093e-14	4.87801057233896e-13
LINC01060	0.00142394636585366	0.0264354242410148	4.21450576745611	3.03891812327568e-06	7.64002790512784e-06
AL160408.3	0.00553974302439024	0.0207505892008457	1.90526134180331	0.00646061199092081	0.00953959306430847
AC099850.3	3.22571645595122	9.05167860475053	1.48856573059717	5.720244717195e-19	1.06096919873688e-17
AL592071.1	0.0385981923658537	0.0945366972917548	1.29234117933027	0.00219112457266019	0.00349976634291623
AL359694.2	0.0074222243902439	0.0374173838794926	2.33378517017151	0.000172965324905166	0.000327720610391894
AL512274.1	0.582787494390244	1.30807490725581	1.16640333440343	7.00906464294462e-07	1.93521162015073e-06
RNF219-AS1	0.00486625982926829	0.0143587645221987	1.56104636126485	0.00327872294537214	0.00509224614671441
AC245100.7	0.188106906195122	0.632980233606765	1.7506076313589	8.07229000264262e-07	2.20421619351078e-06
AL596223.2	0.121088697731707	0.564424898386892	2.22071741876133	5.97032201198201e-11	3.00610950427866e-10
AL606834.1	0.370179898658537	0.817185797226216	1.14243757333813	2.29080476579573e-05	5.01677043690125e-05
Z82243.1	0.19042628297561	0.916761654591966	2.26731408598801	7.08894460357757e-12	4.09058358976809e-11
LINC02418	0.00682417653658537	4.28504281222622	9.29443893452854	9.19718347014482e-20	2.03870900254877e-18
AC107959.3	0.0701962823170732	0.664314955911205	3.24240086385376	3.06929794873625e-19	6.08613880525774e-18
AC004816.2	0.11633126497561	0.259238016325581	1.15603841481676	0.000409581592416052	0.000737111690905852
AC015689.1	0.131516054073171	0.324015116	1.30082220045082	7.65808117965907e-05	0.000153471211586479
AC015912.3	1.41727780980488	3.10783444896406	1.1327870769854	9.44161510075656e-09	3.40735454297985e-08
AL365181.3	4.57183165595122	11.20565992574	1.29338342809989	1.18320466774195e-13	8.87484876643309e-13
H19	1.22678442090244	18.9259648001121	3.94741319123338	1.81212846777976e-11	9.84216786334963e-11
AC117382.2	0.00401799390243902	0.0144732238794926	1.84883903507929	0.0231782093550785	0.0310161412547836
LINC01234	0.00435894065853659	1.01420642210571	7.86215803620999	3.59100127435782e-16	4.06259957449651e-15
MGC32805	0.523617245585366	1.12235395151163	1.09994320465291	0.000385896290048525	0.000698404404126985
AC105339.2	0.0545116324634146	0.167765022778013	1.62180593002981	1.81585212315365e-09	7.27007461641472e-09
AC018682.1	0.0703326478536585	0.385187382429175	2.45329400822873	0.0153562630822102	0.0212047866769542
AL390037.1	0.0318032224634146	0.129150918909091	2.02181304908121	0.000572335708937723	0.00100643231887694
LINC00887	0.00662290697560976	0.0388401293826638	2.55201150701143	7.27681875489541e-08	2.30566488497645e-07
AC018809.1	0.226766929365854	0.581761356625793	1.3592172092237	6.35620747529567e-06	1.51223382909194e-05
AC026333.4	0.231965244756098	0.525428399729387	1.17958551791377	1.33091993946573e-06	3.52306137374108e-06
DLEU2	0.342306365926829	1.23897370008457	1.85578553571613	5.57944145883457e-13	3.86100181155139e-12
KLHL7-DT	0.0980769482926829	0.220457066701903	1.16851172821138	0.00170901529784387	0.00278769381368311
ODF2-AS1	0.0629087312682927	0.258987192446089	2.04154858330251	7.02482357016887e-05	0.000141508544248729
RNASEH2B-AS1	0.0403833824878049	0.148399859016913	1.87765606125668	3.84941249799406e-07	1.10217749435171e-06
AP000785.1	0.0645994410243902	0.460853729211416	2.83471533848038	0.000723977640388226	0.00125487923491322
LINC01855	0.112793837756098	0.00569594425581395	-4.30760941395674	6.0265106022796e-28	1.06008265529776e-25
TBL1XR1-AS1	0.0107754584878049	0.333929951991543	4.95372434101871	7.3185389499292e-06	1.72911580996377e-05
LNCTAM34A	0.190121409170732	0.558738233209302	1.55525154409025	4.33449581160243e-11	2.23191743726799e-10
LINC02280	0.0148055502682927	0.0398769407737844	1.42941662399439	0.00381717328222269	0.00586174201857514
LINC02023	1.08977421365854	0.0861546559069767	-3.66095668538947	8.17298542771011e-23	3.90941136292134e-21
LINC02487	0.307977001609756	1.16739215825793	1.92239475649651	7.5694743132174e-12	4.34487825578679e-11
AP001043.1	0.119773579707317	0.550251924217759	2.1997825793133	2.9706012495691e-08	9.93784577539896e-08
AC107959.1	0.363086051219512	0.136682173731501	-1.40948640974346	1.12057536477068e-16	1.38296596422005e-15
AC024651.1	0.129670845341463	0.0193137413276956	-2.74715458081574	2.65150295223344e-13	1.89249287938861e-12
AC010319.4	0.22085698702439	0.51371378353277	1.21785230922159	1.59394885349424e-11	8.75307462044722e-11
AC026904.1	0.0684784608780488	0.025390862141649	-1.4313408938495	3.68839579036968e-07	1.06192303299292e-06
AL139339.1	0.159762380878049	0.0680593294016913	-1.23106289658569	1.10825321243898e-10	5.35753968743773e-10
AL670729.3	0.0301557919512195	0.0673466228858351	1.1591704794345	0.0313127055548879	0.0409075666964072
AC105460.1	0.0107264304878049	4.42478766723256	8.68829435601733	3.57096374181688e-05	7.54746716439048e-05
AC020891.2	0.0367037402195122	0.275053589342495	2.90571373915883	1.48552340737831e-12	9.56382425080747e-12
AC011365.1	0.271600279414634	0.0671666920084567	-2.01566708143032	1.47546179281373e-18	2.51427911131665e-17
AC023794.1	0.191943556121951	0.0926684789894292	-1.05053152985014	1.33506626596973e-15	1.378809914457e-14
AP001527.2	0.154976051926829	0.467592203871036	1.59320557956684	1.6993083740418e-11	9.26354383945521e-11
AC104809.2	0.0208496444390244	0.287906735221987	3.78750685347803	0.000203246761229909	0.000381516209633974
FLJ16779	0.014198995804878	0.111589694712474	2.97434299392475	2.47684169332797e-08	8.37854699362123e-08
LINC00621	0.069707256902439	0.0177041826511628	-1.97721861589079	3.01845666097904e-15	2.92713921951237e-14
AL031717.1	0.181780957902439	0.423573293930233	1.22041055020839	0.000494102244902547	0.000877635029789443
AL645608.8	0.00982017270731707	0.0776902994397463	2.98391416965532	1.32863170074314e-05	3.0137390449885e-05
LINC02198	0.016773131902439	0.0616864578139535	1.87880170952502	0.000875433176269801	0.00149553167612758
AC009502.1	0.00147627334146341	0.0197185849429175	3.73952424840184	5.98067137557365e-06	1.43289108132703e-05
HSD52	0.0193275839268293	0.166150094689218	3.10375390751552	0.00909785023578754	0.0130588516282573
CASC15	0.101085441634146	0.40720262341649	2.01017162137142	5.32794919113587e-11	2.71019654284178e-10
AC124016.1	0.146364723609756	0.344480098799154	1.23485275694121	1.48469908929325e-10	7.07697913803854e-10
LINC01160	0.235817629585366	0.104921527486258	-1.168360861216	3.70338122318591e-06	9.18350969078343e-06
AC068768.2	0.0651662240243902	0.166757848697674	1.35555835819902	0.0247691545114648	0.0329191595084508
AC007938.3	0.276721712658537	0.799011881509514	1.52978110871831	4.24565057907284e-10	1.87918284153281e-09
U47924.1	0.121456290853659	0.41565955455814	1.77496515783395	4.60096759174503e-09	1.73960210416167e-08
AC005342.2	0.134129775658537	0.0274272265813953	-2.28994888817002	4.06385788297241e-15	3.82732591292721e-14
AL451050.2	0.275309690414634	0.617427087739958	1.1652133870653	4.31622656516271e-08	1.41274810683267e-07
AC012184.3	0.235202919390244	0.489012600972516	1.05596567397216	1.28348789487921e-07	3.93194353414401e-07
LINC00239	1.22247264543902	3.06057599265116	1.32400100683425	1.37895240761926e-07	4.21256441386433e-07
FEZF1-AS1	0.00221120346341463	1.59276221323467	9.49248340413627	1.00979272857855e-21	3.64662235029062e-20
AC022034.3	0.249091589317073	0.051875814961945	-2.26354230801354	6.22603392174498e-14	4.8779544504706e-13
JARID2-AS1	0.118256568780488	0.37662185589852	1.67119640105065	0.000214349094161786	0.000400976195699561
AL136115.1	0.0514388761463415	0.489873643915433	3.25147864647428	0.00231207297658757	0.00368324099951271
AC009065.1	0.00889686975609756	0.0456161708794926	2.35817561114672	1.69731077828022e-05	3.79632308201888e-05
LINC00299	0.0338281099268293	0.0823936369830867	1.28431035474998	0.000179036330964727	0.000338517722867773
AL133299.1	0.0407308037317073	0.19200464512685	2.236949026069	8.41760798155505e-07	2.29276804812286e-06
FGF14-AS2	1.08260379702439	0.301966122894292	-1.84204674310164	1.18330944108315e-19	2.55042940008949e-18
AC010547.2	0.0116430617317073	0.781129898761099	6.06802008941861	5.2272161542296e-07	1.47155444961353e-06
BANCR	0.029197156804878	0.108026318044397	1.88748304096044	0.00128095093194071	0.00212569246252973
EGOT	0.0179945098780488	0.160812361742072	3.15974959882125	1.558343895844e-08	5.45566718784892e-08
AC005726.2	0.0230298536829268	0.148022048799154	2.68423493990136	4.58284846530048e-08	1.49374014831342e-07
MEF2C-AS1	0.140701841560976	0.0287659144841438	-2.29020897112976	1.12055724618137e-21	3.99372461661896e-20
CASC8	0.296229326609756	1.17619306178224	1.98933850619448	7.06252708682504e-17	9.06163769516634e-16
MNX1-AS1	1.0724862122439	4.27349523020085	1.99445741141391	5.33000052336634e-20	1.26919182768195e-18
MBNL1-AS1	2.81561130036585	0.530347685230444	-2.40843780469095	1.78737397852032e-19	3.73431046163652e-18
AC090150.1	0.121783347731707	0.052343509255814	-1.21823432212397	2.52979791391454e-09	9.95007465721545e-09
AP000487.1	0.123949079707317	0.322652539716702	1.38023382171564	6.73466160819676e-16	7.30101585477076e-15
ALG13-AS1	0.337670635463415	1.09273269312474	1.69425189850026	0.0381840727703334	0.0491754485477933
AL353708.3	0.145668152902439	0.399115178268499	1.45411964655447	3.34171470457814e-10	1.49855018783426e-09
AC211433.1	0.0221033962195122	0.324470774450317	3.87574857446989	1.1836801187372e-07	3.64667100987229e-07
PDCD4-AS1	4.26529581868293	1.71346757925581	-1.31572690812695	6.96416257983893e-22	2.60106702382614e-20
LINC01146	0.0288727303414634	0.174655715513742	2.59673440773918	1.77539501985251e-07	5.33989467361045e-07
AC083809.1	0.183219640756098	1.44753340632981	2.98195057258857	1.05572681898409e-10	5.12177788605004e-10
LINC01625	0.0345155777804878	0.0091585745961945	-1.91405264913249	2.96188147124488e-14	2.4214602192951e-13
AC141002.1	0.253238957219512	0.557652702224101	1.13886755279658	0.000321252950378573	0.000587652579139335
AP001001.1	0.0719989131707317	0.195660117936575	1.44230268228624	0.00972606869629192	0.0138729407797227
AL158055.1	0.0854616013658537	0.0185925291606765	-2.20055331537943	5.16508689902832e-28	9.38840628680048e-26
AL096677.1	0.0320197416829268	0.137117544169133	2.09837960137041	4.13928551206328e-09	1.57292849458405e-08
AC078923.1	0.00494046495121951	0.253055197469345	5.67866147434438	4.80008972004199e-18	7.49996826458137e-17
AL355102.4	0.283637553268293	0.126043379691332	-1.17012821229707	1.1411787986661e-14	9.92479743082335e-14
AC011773.1	0.030574594097561	0.215014355484144	2.81402773385479	1.69010092993126e-08	5.88889480569659e-08
AC092828.1	0.0240983739756098	0.318487163498943	3.72422751658589	0.0253681380559982	0.0336493448843002
KRT7-AS	0.0105224835365854	0.182711649490486	4.11802146395935	8.04473747518575e-17	1.02256301753352e-15
LINC02073	0.00793224168292683	0.0325380616807611	2.03632777103605	1.2918765490907e-06	3.42469753144948e-06
AC092849.1	0.161450017487805	0.380535895642706	1.23694495118152	8.47382514158897e-06	1.98146520141872e-05
LINC01752	9.941644129	2.29001081414799	-2.1181300503107	4.25719621106849e-20	1.03745818179035e-18
LINC02332	0.033548252804878	0.15537980961945	2.21148951123875	0.000170106083983083	0.000322864070991908
LINC01624	0.0778631290487805	0.018376208820296	-2.08310116659104	3.28361175931548e-20	8.25139858227987e-19
LINC02473	0.0735011741463415	0.245328707353066	1.7388768603807	0.00407851349847703	0.00622972944179139
GS1-124K5.4	0.858589931707317	2.28777862113319	1.41390629507272	5.4291733788406e-15	5.00089230317868e-14
AC025754.2	0.0279513514878049	0.0698090131585624	1.32049527611008	0.0157532182133984	0.0217034610706573
AF111167.2	0.485343501804878	0.159037245365751	-1.60964150228078	2.52404045375083e-24	1.99390833635443e-22
DLGAP1-AS2	0.692356614707317	3.58379848191543	2.37190228775552	2.7041483658e-23	1.51826310797882e-21
AL009178.2	0.204572648219512	0.453759600934461	1.14931490218495	0.000153057187932572	0.00029233654844004
LINC01018	0.149482775756098	0.053324602858351	-1.48710603751821	3.73493359375814e-11	1.9470930102068e-10
AC108156.1	0.0922578416585366	0.0280648331606765	-1.71690805861122	3.83004297367986e-19	7.40610792038166e-18
AC012507.2	0.0476599059512195	0.0149851431479915	-1.66924323912195	8.53732323627721e-17	1.07763943535694e-15
AC002511.1	0.548929059634146	0.170323931849894	-1.68833855660701	1.25810584212848e-15	1.30924640403179e-14
AP000525.1	0.0290662570731707	0.299896775687104	3.36704880180022	7.54687815272e-07	2.07007678907355e-06
NPSR1-AS1	0.0010413386097561	0.187349494498943	7.49114901195078	3.14319540719859e-19	6.21008860704852e-18
AC005393.1	0.180754684902439	0.405250474340381	1.1647808341502	4.8701659531825e-05	0.000100785635456183
AC022217.3	0.242499861658537	0.0652031454249472	-1.89497045685615	2.32685406743801e-17	3.21223676702265e-16
AL157895.1	0.22175380302439	0.0784524293678647	-1.49906881893639	6.17982492747627e-15	5.63521493804818e-14
LINC00174	0.536191006390244	1.19129660602748	1.15171373039978	1.23136042860178e-10	5.9263975438354e-10
AC093620.1	0.421372575195122	1.43625923756237	1.76914784655537	2.7474257530119e-12	1.69668319718844e-11
AC015722.2	0.0782832807560976	0.0272719492684989	-1.521286397928	5.32135126729891e-12	3.13078358504106e-11
LINC02432	0.022282790902439	0.629348433344609	4.81985712843493	0.00210631909154768	0.00337915798947029
NKILA	0.34294152697561	1.2852726460592	1.90603991540997	1.99810918136517e-11	1.07878112534498e-10
AL031705.1	0.0733839446341463	0.192434608302326	1.39083192168322	4.74440469225494e-05	9.85533177126071e-05
AC018648.1	0.0970733165365854	0.236941079099366	1.28738165612555	0.00176029590211312	0.00286534135946951
AL031722.1	0.655429793146341	0.327139427744186	-1.0025356058856	6.03023247258894e-10	2.61182348475199e-09
AC016405.1	0.0245790506829268	0.28445516005074	3.53270015126594	0.0308231097979848	0.0403452754988985
LINC01080	0.10181151797561	0.0209358097082452	-2.28185616169344	3.47518258181794e-22	1.44253215952193e-20
AL109945.1	0.0129709121707317	0.0550627658921776	2.08579714094714	0.000249086545091255	0.000461682165323798
AC116552.1	0.0633859441463415	0.26625076682241	2.0705508175655	3.69602733481963e-08	1.21926418976234e-07
AC022733.2	0.185690476926829	0.0459911876828753	-2.01347046937387	2.94009846703388e-11	1.54901999427399e-10
AL583824.1	0.012532346	0.095691952653277	2.93274109828251	0.0244840058840192	0.0326025148361203
AC026688.2	0.0227738957073171	0.00933546556236787	-1.28658722332007	6.00067579080847e-10	2.60108784477572e-09
AC067930.5	0.103820026170732	0.534719646403806	2.36469792798142	1.20798532793304e-11	6.77581036170392e-11
AL390198.1	0.946519282609756	2.58963537816913	1.45204517799203	0.002339239148857	0.00372216839180543
LINC01289	0.0339144526829268	0.00560284981183932	-2.5976674847588	5.47276913691247e-25	5.05813730569215e-23
AC106886.3	0.0782543326585366	0.213238384393235	1.44622462046089	4.44845290020087e-05	9.27271164556397e-05
AL158839.1	0.057485602	0.223282670539112	1.95759871966363	0.00927326287017901	0.0132722053624898
LINC01252	0.0571086357073171	0.145641810065539	1.35064375115074	0.000116636046681672	0.00022666299449578
AL445183.2	0.0170618225853659	0.0981999602410148	2.5249506733453	6.67390174351691e-07	1.85110814890121e-06
AC109361.1	0.00748258131707317	0.0231057319196617	1.62664283300828	0.0232880213379603	0.0311554416967364
AC134312.3	0.212467428146341	0.0489616115031712	-2.11751874077828	8.13936406420354e-20	1.82650009226757e-18
AC020913.2	0.0206061874878049	0.0629618606067653	1.61140056977955	0.00453034511925228	0.00687175853554456
AC012213.2	0.00366827541463415	0.0229390928668076	2.64463447482224	1.59928181248642e-05	3.59475833614528e-05
AL121829.2	0.112528088219512	0.594734049991543	2.40195951735654	1.11939251136785e-09	4.63833386359338e-09
LINC-PINT	0.287557705378049	1.28281273404545	2.15738717838329	8.74832248965908e-18	1.31417637840526e-16
AC020978.7	0.0765164529756098	0.168675287598309	1.1404067194402	0.000162775808449736	0.000309813781318119
AC113383.1	0.589341245317073	0.129207072281184	-2.1894181978153	4.03394639343439e-22	1.6539180213081e-20
AL021328.1	0.00878017448780488	0.153829517116279	4.13093893622996	0.00804274128638788	0.011642439138485
SATB2-AS1	5.90169831004878	2.87727694535095	-1.03642608238272	5.96651437869487e-12	3.49092305869347e-11
AC005062.1	0.101932091878049	0.290434481044397	1.51060440839232	2.97732544000866e-05	6.35683462191356e-05
AL162724.2	0.205176462	0.732718607160676	1.83639401956967	2.65088617902529e-05	5.71696142509626e-05
AL049646.1	0.00566716870731707	0.0383361291839323	2.75800461866053	0.0257261166025338	0.0340744507732856
LINC00390	0.560314804878049	0.190000972591966	-1.56023080902244	5.14182686923336e-13	3.5808916881136e-12
AL162742.1	0.0221213538780488	0.235695069900634	3.41340999198764	3.54687380256333e-07	1.0244228202001e-06
CRAT37	0.00442974929268293	0.268107313236786	5.91944171249769	1.28853399932226e-08	4.57148724678223e-08
LINC01989	0.0556813462926829	0.0181883697378436	-1.61417785687494	2.35309594984451e-19	4.76163111331983e-18
LINC02223	0.00274603143902439	0.134881800828753	5.61820375010796	7.41901753550608e-12	4.26300343741988e-11
AC120498.9	0.0171999229268293	0.0501999526088795	1.54528390200573	7.13794504008909e-07	1.96581890422252e-06
FAM95B1	0.0173643464878049	0.00459461695560254	-1.91811161857366	1.79059785009286e-16	2.14125659573605e-15
AC022733.1	0.140869848780488	0.0293377713615222	-2.2635316697879	1.87097301531563e-15	1.87544409053605e-14
AL161629.1	0.100559167560976	0.0128627741353066	-2.96677088243444	3.94275362600956e-21	1.24276505911157e-19
AC015908.3	1.05016553514634	0.153848704983087	-2.77103254948147	4.56962248018738e-24	3.15419637777997e-22
AC009275.1	0.207982257902439	0.436845401458774	1.0706623404009	0.00282746061922542	0.00443943068143859
AC110285.6	0.147122596853659	0.999915780008457	2.76478773598058	2.28325166481322e-10	1.05692456096999e-09
B3GALT5-AS1	3.89720096492683	0.218697728678647	-4.15542818589786	1.93045796902791e-19	3.98741943375348e-18
AC010542.1	0.0345214538536585	0.136856713928118	1.98710108300831	0.0167800392272243	0.0230076826517612
AC092118.1	0.00141878726829268	0.0246936064524313	4.12140736031967	1.46014387744138e-06	3.83903788027379e-06
KCNQ1-AS1	0.00841662514634146	0.0512291907188161	2.60565233117894	0.00327050410846475	0.00508092846252373
LINC01942	0.0264429745853659	0.205718715617336	2.95971667084096	1.75380492291626e-09	7.03198400342821e-09
NCBP2-AS1	0.228808109512195	0.57623977789852	1.3325310677206	5.80505419456958e-06	1.39387760999506e-05
AC090116.1	0.0485971795121951	1.11526257971036	4.5203670260075	6.35685316474041e-12	3.69551389203939e-11
RHOA-IT1	0.229632188170732	0.478843055906977	1.0602279975579	0.0080955863082247	0.0117158259391585
AP003973.2	0.0869506263902439	0.0266584520401691	-1.70560340993088	1.31491987783139e-09	5.40743445989032e-09
SNHG10	1.20218903543902	2.58697108289218	1.10560016056126	5.77011048032183e-15	5.27926383375754e-14
AL513327.1	0.272124028146341	0.634476813680761	1.22130309315026	0.000107658775112351	0.00021056789838151
AC009088.2	0.0305620699756098	0.154354701418605	2.3364352601619	0.00948500139536447	0.0135610153667862
AC025580.3	0.0232255803170732	0.0543578828118393	1.22677462118553	0.0291870586618469	0.0383788355155657
AL732292.2	0.101561731195122	0.284368783991543	1.48540621260119	5.20375480376157e-08	1.68404005607785e-07
AC010655.4	0.0150051891707317	0.0492646416131078	1.71509105486004	0.00015201562489852	0.000290856562305835
AL365356.1	0.0162818527317073	0.304403206350951	4.22464677509872	0.0331034765159218	0.0430613686644374
AC025871.2	0.0196768775121951	0.0764874318858351	1.95872140910556	0.0113913532005575	0.0160883317800156
TFAP2A-AS1	0.0401832197560976	0.599963383883721	3.90020938241529	2.262812791567e-15	2.22727764484023e-14
AC027237.3	0.0927618214390244	0.21165532084778	1.19011370369209	1.02521279682404e-12	6.81705418419627e-12
AC007881.2	0.0444650176585366	0.0130204707758985	-1.77188914620255	2.37756686470128e-08	8.08788029520654e-08
LINC01645	2.51050352804878	0.130614516987315	-4.26458959500211	3.34886987189315e-24	2.50155991937443e-22
LINC02435	0.0233751940243902	0.0829455927251586	1.82718698624566	0.00348960501521798	0.00539059947534947
AC010655.2	0.0572808762439024	0.277247484038055	2.27504890104423	4.57625405910322e-12	2.7302312236641e-11
AC024060.1	1.76488043480488	3.63891070086469	1.04393619909529	4.78330905579867e-10	2.1034987323605e-09
AL512306.3	0.292589249804878	0.0839926642980972	-1.80054152628093	1.4475596973349e-17	2.08272903154808e-16
AL135999.3	0.219117453585366	0.603742991539112	1.46223013137399	2.62019933723322e-05	5.66083478048049e-05
AL033381.2	0.00852138309756098	0.0893222206955603	3.38985960232456	2.80601343003712e-05	6.01935139024092e-05
AC008667.1	0.0233533357560976	0.143525321323467	2.61960474330602	0.000112748447215759	0.000219891731998403
AC145207.8	0.261047362243902	0.540269491902748	1.04936763670496	0.00323737495388101	0.0050308935946176
LINC00689	0.0293735692926829	0.0145054080317125	-1.01792770502594	1.97070287320257e-13	1.43283236900982e-12
SP2-AS1	0.360194328414634	0.723919011477801	1.00705283977831	6.40952102958747e-10	2.7585728630103e-09
AC092681.2	0.0180636506341463	0.128875706186047	2.83481893929467	0.000153485608372448	0.000293052178730728
AC026771.1	0.0886505240487805	0.210999074805497	1.25103560836728	0.027450698972652	0.0362179195494487
AC108062.1	0.151895977292683	0.427450594226216	1.49267401643663	8.75999316386997e-11	4.30732576398403e-10
AC026469.1	0.0737776469268293	0.0254313440443975	-1.53657606592216	1.85135912547048e-18	3.10629578805862e-17
AL358473.1	0.0135220888536585	0.0330388463171247	1.28884527795074	0.0374986283104845	0.0483518610019087
AC108681.1	0.00411664434146341	0.109623331336152	4.73494226016656	1.16342971012136e-11	6.5539072410039e-11
AL138789.1	0.0582433505609756	0.341316273365751	2.5509439444159	1.25516737120819e-05	2.8566058744567e-05
LINC01258	0.0069376462195122	0.0209456751606765	1.59413421025991	0.0169496994888183	0.023228628125792
AC022217.2	0.0642636920487805	0.0275229392452431	-1.22336932088866	2.65120525442049e-06	6.73045728694364e-06
OSTN-AS1	0.427943676731707	0.0675487486131078	-2.66341998263283	1.59307511290258e-18	2.70624255160678e-17
KCNQ1OT1	0.0220931747560976	0.283769328913319	3.6830460129302	8.13080305106501e-16	8.69358216420735e-15
AC021683.1	0.702554884487805	0.164489392412262	-2.09461638444205	1.04691342237864e-14	9.19294507605592e-14
AC027601.1	0.162787335902439	0.354535374393235	1.12294111308683	3.95053615358203e-09	1.50434871825997e-08
AC099811.5	0.0260973933902439	0.230144997336152	3.14056546042124	0.0358318432977415	0.0463671194832901
AC011468.1	0.642827474170732	1.31730720546512	1.03508833602581	4.93313181251715e-06	1.19883784986646e-05
LINC00514	0.0667835230487805	0.209815651716702	1.65155819593635	4.31899930355603e-05	9.02356444532223e-05
AC027228.2	0.409438548487805	0.844461680915433	1.0443850214698	3.84711382409046e-09	1.47216222335195e-08
LINC01389	3.06105503343902	1.52465243508879	-1.00554858418482	8.23364808522076e-12	4.7013699485559e-11
AC096719.1	0.0270439474634146	0.0677159703255814	1.32419037356807	0.00907957895372565	0.0130360568811653
AC239584.1	0.00654944624390244	0.414776764361522	5.98481833510664	4.65658827031309e-12	2.77512304240626e-11
LINC01121	0.00706995229268293	0.0343552692579281	2.28075900512199	0.00203836286786288	0.00327591886780321
AC073323.1	0.00340181348780488	0.116896122553911	5.10277922210391	3.49499746336282e-10	1.56086987450593e-09
LINC02320	0.139761437878049	1.31026066269345	3.22881558831638	7.12467097797604e-20	1.63238785054216e-18
AL365436.2	0.10298513997561	0.34821965082241	1.75756143805403	0.000470697765609322	0.000840718937395229
AC105137.2	0.0987363169268293	0.298583109114165	1.59647981870913	2.10412880423321e-11	1.12913336261584e-10
LINC01014	0.103145512902439	0.019842566961945	-2.3780104824001	1.12639071701965e-29	2.55925357496173e-27
AL590723.1	0.20621091702439	0.682281095691332	1.72624553083716	0.00123050602630835	0.00204758906361289
AP005329.1	0.230733424878049	0.507847292809725	1.1381677377043	6.29939740748431e-06	1.50068213468816e-05
AL357153.1	0.00484558746341463	0.0183532662748414	1.92129334889989	0.0299055051238856	0.0392195092449611
AC110813.1	0.453031859097561	0.215594343606765	-1.07129318255805	1.50177574915716e-15	1.53643211259925e-14
AC078795.1	0.0677532156829268	0.239766897940803	1.82327116901169	3.00096350705045e-06	7.55854688403977e-06
AC079089.1	0.0553093548048781	0.252239635458774	2.18919957219969	3.99871275813238e-10	1.77564989170162e-09
AC009084.1	0.169857721243902	0.043297286564482	-1.97197828109815	3.87532905654944e-16	4.36615069119093e-15
AC135050.4	0.0492667789756098	0.154252117725159	1.64660323870482	1.29915792417775e-05	2.94810992948035e-05
AL645608.2	0.00972913343902439	0.0786854789069767	3.01571419973675	1.94305504396965e-06	5.01269674092305e-06
AC096637.2	0.0072708006097561	0.0348566781205074	2.26124894810067	0.000432810527620308	0.000776864979300046
AL133410.1	0.362753262146341	0.929294263188161	1.35714691355533	3.99251882594351e-12	2.41098617473643e-11
AL445426.1	0.409053808804878	0.0850901700338266	-2.26522625375091	2.55122822133893e-22	1.09542106228041e-20
AC027243.1	0.179643281195122	0.0624983842600423	-1.52324418029588	5.84490492332844e-11	2.95113579138055e-10
AC092667.1	0.0393620325609756	0.00674142342917548	-2.54567957096094	3.28599057933897e-23	1.77410956724113e-21
FLJ31104	0.186273928902439	0.0733348972198731	-1.34485397805448	2.06666514582733e-15	2.04724376282137e-14
MACC1-AS1	0.0142648324146341	0.608254033661734	5.41413927935053	0.00203815300772964	0.00327591886780321
AL035458.2	0.146187004853659	0.742298685488372	2.34418474395452	2.64571718358801e-15	2.59014287290941e-14
LINC02474	0.00157083590243902	0.752076616194503	8.90320335343863	7.01747042409752e-11	3.50423683357177e-10
AL356124.1	0.0265600667317073	0.222213681615222	3.06461696912008	0.00218334844729954	0.003489390118149
LINC00865	0.597914543926829	0.283837426019028	-1.07487447232621	4.36521433065828e-11	2.24561450425279e-10
AC090709.1	0.0354294421219512	0.628665554249471	4.14927206352241	1.51751552143293e-11	8.38400419288122e-11
AC016924.1	0.0992175083658537	0.034867608	-1.50870733227222	7.38995491355548e-12	4.25078313751245e-11
AC068620.2	0.165689271341463	0.342780123955603	1.04880326880355	0.00224522436133282	0.00358198023474192
AC104051.2	0.0428193756585366	0.00732776798942918	-2.54681802930471	2.90051439390135e-26	4.16223815524844e-24
AL359880.1	0.0378098077804878	0.499905516541226	3.72482302748441	0.00111671047991097	0.0018707902448401
AC027807.2	0.214078429439024	0.0497236878287526	-2.10613423194825	7.44643855952471e-17	9.53179095424607e-16
AC127024.6	0.194198255634146	0.441853348562368	1.18603737560556	9.50625186691176e-05	0.000187817360254601
MIR497HG	0.409022988463415	0.0889495854947146	-2.20112214208607	1.13393893807321e-21	4.01517469435923e-20
AC107959.2	0.00358360395121951	0.0355795566723044	3.31156542533443	8.92729493847884e-05	0.00017695579534542
ISPD-AS1	0.00793577741463415	0.0381937949238901	2.26689480661737	0.0152056058041654	0.0210233692824832
AC121757.1	0.0696079062926829	0.193982590291755	1.47860409155274	2.67949157852181e-05	5.76836461811268e-05
MANCR	0.660514282	0.306279430069767	-1.10874127871637	4.35072194787429e-12	2.6128289407223e-11
AC025034.1	0.181047274121951	0.404609766509514	1.16016468870863	0.0209124280226358	0.0281640353885907
Z92544.1	0.00960473675609756	0.0508869123382664	2.40547667709293	3.66676679106305e-07	1.05737066693108e-06
AL645608.7	0.185761867878049	0.45971697282241	1.30729154764666	3.42993487828607e-06	8.52884211204503e-06
AC015813.1	0.944762331463415	2.88771476204228	1.61190489566937	1.5392309060198e-10	7.31772112513162e-10
MHENCR	2.25888012043902	8.46195794352643	1.90538380699493	4.83557334103629e-19	9.12400741476501e-18
AC004870.2	0.156806604756098	0.0743217994207188	-1.07712899096845	7.4517079887942e-16	8.01462794139936e-15
AL391095.1	0.0766045279512195	0.33278202651797	2.11907594114538	4.71454956636339e-10	2.07661056424714e-09
DDC-AS1	0.00792108656097561	0.0675756496215645	3.09273322769269	0.000116826330349598	0.000226951898609319
AL136537.2	0.110566348219512	0.0193141941627907	-2.51717896520056	1.98221417752464e-19	4.0788731736007e-18
AL158211.1	0.128740085804878	0.0466178294038055	-1.46550759841843	9.16009010716354e-15	8.14844557167419e-14
AC005920.4	0.0352916871951219	0.100335645264271	1.50743392115993	0.0035079389319437	0.00541738629167063
ADAMTS9-AS1	0.606049155170732	0.112361528031712	-2.43128666265375	6.7886350460104e-16	7.34492597339181e-15
AL022157.1	0.165409947853659	0.413799110167019	1.32288454116702	0.000360888956166211	0.00065597582599145
AL590133.1	0.0874787564634146	0.187420567124736	1.09927466259074	0.00252357546284461	0.00399798285848102
AC121761.1	0.268384403219512	1.00325555622622	1.90231640716604	4.20238893676208e-14	3.35023784680755e-13
AC002116.2	0.426804925926829	1.01559288578436	1.25067346197932	2.15264548896329e-14	1.7948586928619e-13
AC091057.1	0.485327231878049	1.03476991580973	1.09228029821836	1.54690803942119e-11	8.52910974617164e-11
LINC01585	0.0168336654390244	0.0448468935623679	1.41365870668543	0.0143210108568969	0.0199164682995814
AC135279.3	0.0202514294878049	0.0983509325454545	2.27991498482049	3.24203178190912e-09	1.25917373979704e-08
AC135178.5	0.276919937560976	0.672440453856237	1.2799375913991	5.06511788860356e-13	3.54103690340451e-12
AC018695.3	0.0142797632682927	0.117979786346723	3.04649573416157	1.97191926478207e-05	4.35339099224965e-05
C10orf91	0.201615106731707	0.464427664636364	1.20385017004269	1.4132529800288e-09	5.74690271213889e-09
LINC00958	0.0223927784634146	0.151628509044397	2.75943558121332	8.12857585874253e-07	2.21847468256872e-06
AL360093.1	0.0160897669512195	0.128987085190275	3.00301128836839	0.0047931153194209	0.00723611789501721
LINC02289	0.0683469044146341	0.0242673624249471	-1.49385868326515	4.97786725709899e-13	3.48450707996929e-12
AC137932.2	0.0284236395121951	0.206469891704017	2.86076821543077	1.48334519415997e-09	5.9960573341396e-09
AL669942.1	0.00238837658536585	0.00058649822832981	-2.0258316749856	4.23552531336998e-11	2.18301696916886e-10
LINC02245	0.0350001506585366	0.0114781175031712	-1.60847508349376	9.94312914652366e-12	5.64202739188278e-11
LINC02588	0.516900635439024	0.211353713589852	-1.2902275143659	5.52122200015934e-13	3.82556843289312e-12
AC114811.2	0.0273484770243902	0.11816822079704	2.11130970107058	4.42286122842886e-10	1.95444588967768e-09
AL033543.1	0.00248688924390244	0.0492697348520085	4.30828754548943	1.1973035033181e-08	4.26446505786649e-08
AL022322.2	0.00664480614634146	0.0199477848372093	1.58592953039925	0.00192798023501102	0.00311407023356979
MIR31HG	0.034024621804878	0.312879791725159	3.20095744993419	3.03337731613465e-10	1.37726948417005e-09
LINC02081	0.0388442509268293	0.43269636379704	3.47758200092029	6.10818281947001e-18	9.35615756027246e-17
AC104794.3	0.00168061456097561	0.123702539615222	6.20174242002384	3.53576903925525e-12	2.15184693873425e-11
AC136475.5	0.0593396612439024	0.260154884291755	2.13230219757448	1.09330792615792e-07	3.3873909780336e-07
ZNF433-AS1	0.36900787495122	0.789245933541226	1.09682331732064	7.95357739888475e-15	7.1687367861353e-14
AC112206.2	0.0132121253658537	0.0393208452854123	1.57343177172092	0.00333924096155242	0.00517444755991627
FARP1-AS1	0.0782547005609756	0.290204279004228	1.89081947302706	4.98736673906452e-05	0.000103054607154675
AC005776.2	0.0820735462195122	0.192012558636364	1.22621147844135	3.84642503186513e-07	1.10217749435171e-06
AC116345.1	0.0592350547560976	0.777782965065539	3.71484453009676	7.46902030322456e-06	1.76327779391259e-05
STAM-AS1	0.0697256418292683	0.185553683807611	1.41207542869152	1.01752935300122e-09	4.25505181128501e-09
AC018695.4	0.222748889170732	0.55184283564482	1.3088392100491	6.3439528745716e-07	1.76768395631267e-06
AP002812.2	0.058623672902439	0.151072786826638	1.36568854312155	0.00742436606069656	0.010821990945998
RBMS3-AS3	0.311406061902439	0.0752030175137421	-2.04993457235096	9.79812127875287e-22	3.56194368886929e-20
AJ011932.1	0.217365593512195	0.0849499945665962	-1.35543783606227	1.61164801942079e-09	6.50023420850708e-09
AC137770.1	0.0656102988536585	0.174230598105708	1.40900381235532	0.0351614688731447	0.0455645175297666
TMEM147-AS1	0.626373705658537	2.22038267736998	1.82571278628729	1.45375910703251e-20	3.94395443315835e-19
AC244517.7	0.110232019121951	0.516707703811839	2.22880504889883	0.00653563820905758	0.00963692184250351
CRYZL2P-SEC16B	0.0940488875853659	0.247422833577167	1.39549586181085	3.10031026879381e-06	7.77644521422845e-06
AC004943.3	0.0408761065609756	0.117255607135307	1.52032722213779	0.020798220893559	0.028037749946249
AC017002.1	0.0141746698780488	0.303898934553911	4.42220457596639	0.000787920335846566	0.00135751329901148
AC100821.2	0.0550309694634146	0.214898695579281	1.96534107621773	0.00310524376191461	0.00484350521559507
AC036108.3	1.221945565	0.188243277890063	-2.69850976495164	1.93765616868196e-16	2.30196930017924e-15
AC009404.1	0.177873478560976	0.567851233	1.67466160186798	3.28598650132154e-18	5.22404792761118e-17
MALAT1	7.99496252768293	131.448017582059	4.03925730223497	2.44503898815321e-08	8.2967004370874e-08
AC245884.1	0.011478885195122	0.0857992620951374	2.90198270272841	2.27413511295829e-05	4.98665448764043e-05
AC020978.4	3.2491208122439	0.518077513515856	-2.64880951672853	2.7601897916317e-23	1.52033484179471e-21
AL080317.2	0.149475165536585	0.571773700602537	1.93553845444131	4.79936664458011e-10	2.10885949338399e-09
LINC00844	0.100544828804878	0.0150655736448203	-2.73851137132342	3.97648677649489e-28	7.7442079972238e-26
AC132192.1	0.0568494499512195	0.378251217241015	2.73412642969829	8.60214869746875e-07	2.33486893217009e-06
LINC01775	0.114988667878049	0.251955559391121	1.13167759895736	0.000343149265499941	0.000625607805005409
DDX11-AS1	0.117390178195122	0.387110565767442	1.72143397893414	1.89799400025748e-19	3.95029056618475e-18
AL606763.1	0.112502693463415	0.366521647655391	1.70393886805062	1.14386497875618e-06	3.05759594566542e-06
WASHC5-AS1	0.0946332662926829	0.382205269534884	2.01392834285731	1.71652937638504e-06	4.47002611720517e-06
AC064836.2	0.0232208213658537	0.117022652399577	2.33329691416102	4.76901972326784e-05	9.89187087008313e-05
ALMS1-IT1	0.100580879170732	0.412883431069767	2.03737845552452	3.84752142371186e-13	2.71417002891342e-12
AC009299.3	0.0355315374878049	0.123433056704017	1.79655679343031	0.000734218397722634	0.00127061025794399
AC000061.1	0.169340033512195	0.95823761543129	2.50046036761194	9.66787876707793e-05	0.000190665254672246
AL355385.1	0.17771965902439	0.474801819061311	1.4177221837586	8.49646703663092e-08	2.6688499280385e-07
LINC01833	0.0163780620487805	0.380731761767442	4.5389383649998	6.61503322171381e-08	2.10576626725075e-07
AC026470.2	0.0702658639512195	0.52940077063425	2.91346440989006	0.00554005569165115	0.0082766914209791
AC021739.3	0.0385847970731707	0.133458209188161	1.79028362686456	0.000460075394351053	0.000822824245784287
AL158151.4	0.0682224492439024	0.22136190661945	1.69808852026603	0.000142266688691734	0.000273065911100326
KCNMB2-AS1	0.0299521801219512	0.579925844672304	4.27513551305986	9.19039068079692e-09	3.32328915002557e-08
AL512363.1	1.22235026126829	0.350314179124736	-1.80293645671734	2.98795016985257e-16	3.42296056222816e-15
SLCO4A1-AS1	0.558654385073171	7.5377423773277	3.75410455574437	2.63046901326088e-18	4.29459506865616e-17
AC004908.2	0.401542808268293	0.881544898401691	1.13448024913169	5.21573572489985e-07	1.46977271328313e-06
AC092745.1	0.0117185763902439	0.0611823812642706	2.38431894151984	9.63046165260678e-05	0.000190064811406677
AC007314.1	0.035100936	0.185549101985201	2.40221961174426	0.0381209140244786	0.049119410249405
AL117332.1	0.372344803390244	0.852943110029598	1.19581029645459	1.1959621926465e-11	6.71636312989864e-11
AL583810.1	0.176524450365854	0.379986383813953	1.10607969814788	0.000171516939681014	0.000325202319916749
AL355802.2	0.170012069707317	0.57847959115222	1.7666288901395	9.90785485013687e-13	6.61291707439368e-12
AC004707.1	0.783753199658537	0.135455913105708	-2.53257605430337	1.24712256667473e-22	5.62029698849364e-21
AC083967.1	0.00419841095121951	0.155380463585624	5.20981792266685	8.61427286335559e-08	2.69963390367115e-07
AC079061.1	0.0141044985853659	0.0478465585285412	1.76225978029757	0.00513534926348549	0.00771009348397202
AC004264.1	0.22599783097561	0.787966822059197	1.80182595881526	2.44672530063907e-15	2.40396271430358e-14
AC145423.3	0.121354115560976	0.410832992209302	1.75932900649411	1.82154379310439e-09	7.28751159486298e-09
LINC01484	0.016932656195122	0.0908132449767442	2.42309442384329	6.18155468367042e-12	3.60128394124517e-11
UBAC2-AS1	0.376253249585366	0.818731172919662	1.12168578447103	1.88156273664499e-11	1.01989677961482e-10
AL591222.1	0.000750578170731707	0.0243092427526427	5.01735881048921	6.0188125518354e-07	1.67966145573994e-06
TDRKH-AS1	0.314557617585366	0.667163995778013	1.0847171342295	1.91076157874325e-08	6.58204857162789e-08
IBA57-DT	0.132367717560976	0.320376602890063	1.27521747750809	1.67918356401561e-05	3.7588620585292e-05
LINC01270	0.0508748033170732	0.1823593492537	1.84176094907458	4.18473083809715e-14	3.34104498684389e-13
AP001893.1	0.190437356463415	0.448422580295983	1.2355424192841	0.00177171777497098	0.00288049404499605
AC015853.1	0.0191288047804878	0.147121956205074	2.94319392964423	7.07748938012137e-06	1.67506725650182e-05
AC084262.1	0.0148440482439024	0.103098723547569	2.79606997088963	0.000502069241398416	0.00089091557870015
AL121899.1	0.148316604170732	0.93844349239112	2.66158975918919	1.24866482600853e-13	9.30187062325753e-13
AC009163.5	1.3362397707561	0.377221881422833	-1.82469363417085	7.41070503657555e-13	5.03245013255871e-12
NARF-AS1	0.0371090844146341	0.106465013613108	1.52053510061754	0.000356708852698372	0.000649019482364376
AC015922.2	8.1583558604878	2.56695349396406	-1.66822127908284	1.65961384337232e-21	5.69174483516306e-20
CTD-2270F17.1	0.0845357934634146	0.0149759307103594	-2.49691665995976	9.10805624974022e-16	9.6815264580572e-15
AC036108.2	0.0750763663658537	0.0255221255285412	-1.55661034226427	1.23613908163029e-12	8.04375466841285e-12
SNHG3	3.51921893063415	10.9703042467569	1.64027636545821	7.67633262088621e-20	1.72971247031787e-18
AC005291.2	0.0190979136097561	0.0975147504968288	2.35220542684198	0.00071872465425352	0.00124617028287582
MRGPRF-AS1	0.126779875878049	0.0275866699513742	-2.20028253928906	8.41419412482732e-14	6.47554371854484e-13
AL138902.1	0.0136197730243902	0.0647888059598309	2.25004190875548	0.000193760803229058	0.000365092487908795
AC011446.1	0.0449960949756098	0.136753958968288	1.60371089255231	0.000356679390826574	0.000649019482364376
AC098613.1	1.01005840756098	2.23664273770825	1.14689611039829	2.28083316770939e-07	6.7447848500647e-07
LINC02397	0.0494804286829268	0.0166721876976744	-1.56941457455576	1.09847709369521e-14	9.58399294707197e-14
AP003419.3	0.24222394497561	0.557950214712474	1.20379490842794	2.76177261195942e-07	8.06638781629069e-07
AL365277.1	0.167462896341463	0.585203386395349	1.80509663546815	0.00180045701979466	0.00292199170504175
AC126177.8	0.0181987871707317	0.00909687773995772	-1.00039893862344	1.27176847998484e-07	3.90042380278815e-07
AC010536.2	0.256512042804878	0.861016998545455	1.7470151606667	0.0126220871730395	0.0177118480068411
AC105383.1	0.0113555246829268	0.00497829436575053	-1.18967092314365	1.78272744463938e-12	1.13037357623471e-11
AC244021.1	0.0914205568780488	0.0300273428498943	-1.60624179199142	2.91495185643752e-12	1.79607146589308e-11
AC009630.2	0.00292836724390244	0.0265785668900634	3.18209491977338	1.28009291594529e-06	3.39715649840676e-06
MGC12916	0.119947443853659	0.268677862061311	1.16347504084533	0.00709819311609286	0.0103742822465973
AC093732.1	0.0298394124146341	0.583537373890063	4.2895340273272	1.54247859960482e-13	1.13357625386052e-12
AC004241.3	0.43579131997561	0.963319241312896	1.14437652106262	4.4749882077147e-08	1.46207973017785e-07
AC008870.2	0.281877968731707	0.673659958249471	1.25694982648367	3.72146051552165e-09	1.42909325289715e-08
SLC2A1-AS1	0.0772050750487805	0.221228749824524	1.5187712926859	4.7348013969373e-07	1.34341947708339e-06
AP001025.1	0.0337271869756098	0.116467908549683	1.78794859074681	0.0152616929097209	0.0210902208405241
AC013652.1	0.0917225133902439	0.296901857752643	1.69463832702024	1.43143954900869e-05	3.23616909649436e-05
AC110491.1	0.193693518097561	0.0132892990591966	-3.86543875820126	1.76901571268394e-23	1.06004864629291e-21
SNHG17	2.75375951753659	12.945456717759	2.23297138335864	6.42779141517232e-23	3.12953094526202e-21
AP003064.2	0.0794846933414634	0.0258738526194503	-1.61918217461121	1.6205720170398e-12	1.0323573842194e-11
LINC01857	0.870698396634146	0.414779025691332	-1.06983012404481	1.16201271359328e-05	2.65456863310606e-05
AP000593.3	0.0424106014634146	0.177883883503171	2.06843895822937	1.03237058148591e-06	2.77452773821718e-06
AC027319.1	0.160348342780488	0.345641362587738	1.1080664304079	0.0019044158044201	0.00307970918787153
AC018647.1	0.0802203433170732	0.0319554267674419	-1.32790718560954	4.98994716878665e-10	2.1908359026887e-09
AC005277.2	0.32776227902439	0.142435244065539	-1.20234365962386	2.11670357962647e-08	7.25024159529092e-08
AC007998.4	0.0120329483414634	0.0479344918393235	1.99407395979762	1.07868667681444e-06	2.89472364599859e-06
LINC01952	0.0363003652195122	0.129493365247357	1.83482221311899	8.3731164245251e-05	0.000166637240375677
GK-IT1	0.0628423412439024	0.571219519828753	3.18423644472104	1.14223530236858e-05	2.6115761441576e-05
LINC01186	0.117716522926829	0.572946681323467	2.2830840532242	6.19519812495194e-16	6.72956481580935e-15
AP001178.3	0.0172349312926829	0.069682221845666	2.01545507819091	1.47861857975968e-06	3.88012854448005e-06
AL049795.1	0.0724995559512195	0.192254377621564	1.40697238466851	3.89599451332976e-09	1.48461621811231e-08
AC120498.8	0.0451033956829268	0.111638976577167	1.30753284568728	0.00013113525413789	0.000253215488956769
AC105105.1	0.0428581317560976	0.00779244837632135	-2.45942036497848	5.86214057560711e-23	2.9326837209895e-21
SNHG20	0.966465647317073	2.33308385263848	1.27144780133548	2.14568172882873e-18	3.54557650524335e-17
AL592494.3	0.136098868756098	0.0520835374841438	-1.38575573134762	1.38039930772947e-13	1.0213456479035e-12
AC135586.2	0.285666055390244	0.0589526248731501	-2.27670166057098	3.75435519280408e-20	9.2635741476745e-19
LINC01545	0.0484761170487805	0.153687115577167	1.6646501729087	1.85286850720693e-05	4.11723389152379e-05
AL158837.1	1.16455664	0.502141041596195	-1.2136162579177	9.27679797709837e-16	9.82259793575095e-15
SAP30L-AS1	0.187374632853659	0.389229959298097	1.05469710829929	0.00719403727866242	0.0105031018154073
AF165147.1	0.11666079202439	0.0338024858794926	-1.78711852070884	1.75684454491544e-19	3.68464357823996e-18
LNCARSR	0.00741394819512195	0.00299774318181818	-1.30636524221479	1.70020952091362e-16	2.04212390254228e-15
AL355974.2	0.0583850105121951	0.0150571693636364	-1.95514744651889	1.05426193518048e-15	1.11197105078127e-14
LINC02541	0.701609980878049	0.224345214714588	-1.64494885960004	7.57384496092712e-09	2.78678654331549e-08
AC093673.2	0.0819054417317073	0.421504884035941	2.36351813631108	0.00251117473630429	0.00397949312323955
LINC01594	0.0352192607804878	0.801024243841438	4.50740937420488	3.29639022214452e-16	3.76050541450922e-15
AL360004.1	0.0518104189512195	0.0176129124947146	-1.55660875473286	0.000114549525445773	0.000222925967971378
AC012213.3	0.0458383485121951	0.28040594687315	2.61288997449376	5.31891108072658e-11	2.70812531495817e-10
LINC00908	0.10007592304878	0.022179309627907	-2.17380855770715	9.37831759106722e-22	3.43221247141541e-20
AC112512.1	0.0109545800487805	0.168419300980973	3.94245139802335	0.0115482814891672	0.0162888719504472
AC067930.3	0.0681044585121951	0.148818333167019	1.12773111167691	0.00417001346675873	0.00635880409234769
AL356515.1	0.0645405235853659	0.0191617024270613	-1.75197953831248	3.38490434673133e-09	1.3109292189436e-08
AL031665.1	0.0277434082439024	0.184462370691332	2.73310960745965	0.00061579147906293	0.00107936706375126
AC006460.1	0.0210164635853659	0.205919703828753	3.29249004936176	0.0236154711209594	0.0315548061804929
LINC02043	0.00862274687804878	0.0551219516088795	2.67640753276552	3.01336788719439e-08	1.00685631672004e-07
DNAH17-AS1	0.00271966556097561	0.043792877961945	4.00919510497457	7.14761543771949e-13	4.86591098400554e-12
AL391095.3	0.0766925519756098	0.268287157989429	1.80661961745295	1.90959658369294e-07	5.7183032239855e-07
AGAP2-AS1	2.28197758080488	5.30912673671247	1.21818996314048	1.25164413865236e-11	7.00022101340648e-11
LINC01571	0.157006793756098	0.0288167253276956	-2.44584868144746	3.18516439962833e-28	6.43285239673085e-26
LINC01485	0.0269940052195122	0.314114135598309	3.54057791103012	6.86364969200311e-09	2.53822541401899e-08
AC087379.2	0.484621303560976	0.0441504078160677	-3.45635915671048	1.96085347927684e-24	1.59590060037263e-22
LINC01705	0.00541993631707317	1.31220403594503	7.91950044782017	1.56590347963102e-20	4.22716419526136e-19
LINC00323	0.0427333620243902	0.107565999361522	1.33178739725453	0.000814607177671907	0.00139907179207714
AC026904.2	0.0638785226341463	0.0247389490190275	-1.36854673503516	9.54985062397155e-10	4.00579503480899e-09
FTX	0.193368060073171	1.238558216926	2.6792402625224	3.08383667261821e-06	7.74224741058338e-06
AC008514.1	0.0256699658536585	0.254961674147992	3.31212711544349	0.00188907074126688	0.00305670704810929
AC092683.1	0.0212366353902439	0.0503877124693446	1.24651674950241	0.00168590152647795	0.00275493587769981
AL133467.1	0.400592506439024	0.146947056498943	-1.44683897346085	1.76598227193573e-12	1.12105952606118e-11
HCG15	0.188991610317073	0.420110628750529	1.15244709430585	6.72459585675378e-10	2.88506854499436e-09
AC010422.2	0.0735862767560976	0.230024291186047	1.64427757615174	5.036563792637e-09	1.89540250940301e-08
AP001160.1	0.203776837243902	0.755283075780127	1.89002738602606	9.62323563163289e-18	1.42985024248758e-16
AP001029.2	0.0245055935365854	0.083552619961945	1.7695739777275	1.40933823624716e-07	4.29816633235781e-07
LINC02292	0.248004351341463	0.0607264624312896	-2.02996819976122	3.84111252402637e-18	6.07118451985965e-17
AC004223.2	0.0236112271707317	0.360507020718816	3.93248242429423	0.000522557768413488	0.000923964822035911
AC010530.1	0.106973424170732	0.225847357249471	1.07809560546639	0.0176870708462984	0.0241420769273755
LINC01788	0.0136169674878049	0.00600120373784355	-1.18208163492744	2.03450836929035e-11	1.09626226657513e-10
AC068831.6	0.038929129097561	0.0983665984587738	1.33731844474917	0.00213869145025184	0.00342404124434036
LINC00702	0.363789735756098	0.145832634054968	-1.31879123984417	8.89687127057521e-15	7.95321951449945e-14
AL512770.1	0.233358654707317	0.512957091346723	1.13628917566349	2.00603460083471e-10	9.34949288748006e-10
AC009171.2	0.202566305731707	0.497444233849894	1.29614058036365	1.1817862871536e-06	3.1496972746083e-06
LINC02407	0.0162585289756098	0.0792162163234672	2.28459906165802	6.69090522711191e-10	2.87287450420797e-09
AL031716.1	0.318503884804878	0.963844100367865	1.59748884342311	3.25011275323896e-10	1.46359999996598e-09
AL512652.1	0.0696329392195122	0.37986436120296	2.44764253876537	8.98762738200447e-11	4.41527316342976e-10
AL590369.1	0.0834475692926829	0.171782888522199	1.04164440354559	0.00458590933071376	0.00695024001678214
LINC01342	0.203407272585366	0.486516721042283	1.2581181277287	1.67591243747233e-06	4.37071028638159e-06
AC084117.1	0.237641229170732	0.735883392752643	1.63069202073786	4.55389288375129e-05	9.48524747711833e-05
AC008543.1	0.0828715921707317	0.17110383817759	1.04592257718886	3.018717472555e-06	7.59274279420776e-06
AL049830.3	0.0143811683658537	0.0574793774756871	1.99886354785397	0.0077812445350373	0.0113149670532156
ADAMTS9-AS2	0.19222528102439	0.0480438381310782	-2.00037477357517	7.2520843546073e-20	1.6546282839194e-18
AC064805.1	0.0283370269512195	0.113239913780127	1.99862224848663	0.0061945399661375	0.00916906255031156
AC138430.1	0.0131733613902439	0.00404480557293869	-1.70348125739899	0.0014496524702174	0.00238839956250059
AC024581.1	0.00786591170731707	0.0716542375581395	3.18736612888423	1.34000332916369e-05	3.03826950267343e-05
AL161630.1	0.0777760172195122	0.381422462754757	2.29399254567358	0.00504232741984472	0.00757460369708354
AL031673.1	0.403463280195122	1.25657352505285	1.63898580641877	2.81273588591246e-09	1.10106595734965e-08
AC087222.1	0.124540950243902	0.580315872035941	2.22021819603494	3.70161306049259e-07	1.06442273330723e-06
TTC3-AS1	0.0398217077317073	0.157141302293869	1.98043542510307	0.00123375462441925	0.00205236850730878
AC108727.1	0.10050287104878	0.610136915835095	2.60189630717801	0.0185616738268485	0.0252726110806005
AC016575.1	0.072456662804878	0.180146734832981	1.31398223803275	0.00172219322656199	0.00280834918195052
MIR4713HG	0.118676796804878	0.519680926293869	2.13058821633846	5.26391848234089e-13	3.65834855452112e-12
AC084200.1	0.211898551804878	0.0270783364947146	-2.96816271025298	4.79982450070472e-23	2.46919273607008e-21
LINC02334	0.0118309112195122	0.061573521564482	2.37974888807528	0.0010044518385089	0.00169732751019183
AC023158.1	0.0275949428048781	0.00996911942494715	-1.46886591359131	4.2617024155701e-20	1.03745818179035e-18
AC026369.2	0.066979000804878	0.45583944759408	2.76674501931359	6.54685713950564e-21	1.96153911987496e-19
AC099522.2	0.213931728146341	0.48857242654334	1.1914219808215	3.31880872935747e-10	1.48950320997418e-09
AC019254.1	0.0554129033170732	0.118419121040169	1.09560818753552	0.00162746040393101	0.00266582805125737
AC105384.1	0.0888508786585366	0.0393268251141649	-1.1758723222687	3.25076685533542e-13	2.30812912267501e-12
AL161452.1	0.116553116292683	0.32020158255814	1.45799285975154	2.37378180411427e-11	1.26779942975858e-10
AC027682.4	0.062718948195122	0.168369055803383	1.42465374227679	6.3143734885429e-05	0.000128335610500118
AC063948.1	0.286343694073171	0.628703241080338	1.13463136804254	5.96131784714648e-06	1.42888203166988e-05
AC022915.2	0.0407807755853659	0.0128930805792812	-1.66129220138632	3.76184533229535e-15	3.56134420086919e-14
AL109955.1	0.286020841243902	0.123927951224101	-1.20661865889717	3.7040296570532e-09	1.42440576304028e-08
PTPRG-AS1	0.0256638007073171	0.111819328452431	2.12336283699808	0.00305988271852627	0.00477685097741877
Z97200.1	0.00593851758536585	0.162809771928118	4.77694064303322	4.60342166936603e-09	1.73960210416167e-08
ZNF667-AS1	1.299784974	0.414096801342495	-1.65023301121666	6.31800728022369e-17	8.20287945215709e-16
AL157395.1	0.0352002113414634	0.188425250226216	2.42033631263843	0.00616269932792281	0.00912688740770317
ANKRD10-IT1	4.23848897751219	11.5142339286004	1.44179648775914	4.93341434150403e-06	1.19883784986646e-05
AC012676.3	0.221536516390244	0.460049281807611	1.05424389387509	0.0015727975006676	0.00258249466159001
AC027279.1	0.0223786981707317	0.147612476494715	2.72161664754962	0.0153845643148173	0.0212384884072655
AL033504.1	0.0281362531463415	0.226791585302326	3.0108649872408	0.00462940290334025	0.00701031214438056
SNHG1	4.04235609770732	15.387067542444	1.92844998818295	1.85866653476962e-23	1.10166397979334e-21
C9orf163	0.0743181620731707	0.2868003817463	1.9482602156685	5.91994130887335e-17	7.71023151037118e-16
LINC02544	0.0196712833658537	0.339492019917548	4.10921467489635	6.22997492191127e-08	1.99249579174089e-07
AL355987.4	0.351978097121951	1.2920892144482	1.87614812594611	1.02732601718061e-11	5.81724690725428e-11
AC010976.1	0.112000129902439	0.331055984340381	1.56357480389933	1.20516079761051e-06	3.20729225445101e-06
RSF1-IT1	0.0291102738536585	0.149490251714588	2.36045109236604	0.0357059219544581	0.0462261140592735
AC103563.7	0.0627811334146341	0.0191091909365751	-1.71606437735618	8.61446370485065e-14	6.59756609305486e-13
AL135902.1	0.0374844894390244	0.125059817792812	1.73825266338362	0.00105525147562925	0.00177766027080825
AC104825.1	0.981272861365854	0.441865140615222	-1.15104824143778	4.21449343053835e-16	4.71902108351655e-15
N4BP2L2-IT2	0.25879952395122	0.917088980312896	1.82522675414417	5.21361434175066e-05	0.000107404000776601
LINC01799	0.0672653507560976	0.0144631567463002	-2.21748107443174	9.66078820597734e-16	1.02093562184485e-14
AC009159.3	0.338797104439024	0.125544103621564	-1.43222727286126	6.97299577819649e-14	5.44752807714978e-13
ZFY-AS1	0.197497415292683	0.0825189656955602	-1.25903612892916	0.00603497614890941	0.00895719241698503
AC097717.1	0.00953984953658537	0.0298250169112051	1.64448453874976	0.0031599293103096	0.00492316986546236
AL731563.3	0.0951012073902439	0.219942038926004	1.20958781951439	1.71510967863593e-08	5.96086762601291e-08
AL121906.2	0.177626805390244	0.462595083424947	1.38090061971051	1.04263604107401e-08	3.73778095341326e-08
AC084855.1	0.0396731402439024	0.0177346652071882	-1.16159049997985	5.42514003989014e-07	1.52412615340139e-06
AL360091.1	0.0760265716097561	0.242421787773784	1.67294372769276	0.0187703977560327	0.0255249324098869
LINC01532	0.012276219804878	0.00607711511416491	-1.01440785737634	3.88979192324122e-15	3.67608931671306e-14
AL121821.1	0.0903399263414634	0.0431680894291755	-1.06539849531526	2.99949496596788e-09	1.17081217247121e-08
TTLL10-AS1	0.014672424902439	0.0455741624524313	1.63510881909535	0.0310008601502531	0.0405390144842518
LINC00892	0.297946318439024	0.128372359031712	-1.21471782427081	4.97754001338887e-12	2.95670214520801e-11
LINC00592	0.00183111446341463	0.0428725160084567	4.54925920308281	6.57959586098013e-09	2.44237823212557e-08
LINC00940	0.68936027697561	0.12672851455814	-2.443516993947	1.92867732799055e-19	3.98741943375348e-18
TERC	0.0197061261463415	0.260629952046512	3.72528678778866	0.00118735402300412	0.00198061838098546
AC019080.5	0.369386415390244	0.870964148782241	1.23748252432481	1.58119538769496e-07	4.78258172786353e-07
AC002563.1	0.0331575900731707	0.1437641287463	2.11629268791935	0.00100501455650808	0.00169775228520402
AC008649.2	0.0518432247073171	1.10214951308245	4.41002067877191	0.00101418867643486	0.00171218911845179
AC022784.6	0.0233135219756098	0.200487074864693	3.10427035694814	6.22197087323941e-09	2.31593223015526e-08
AC073592.1	0.0306344501463415	0.190209300526427	2.63436092841839	4.82998497670346e-05	0.00010014413717857
LINC00862	0.00817999068292683	0.0692790160465116	3.08224733491381	9.33710801238753e-08	2.91777936914322e-07
AC007823.1	0.0746307893414634	0.17766015115222	1.25127727363283	1.46730759582246e-06	3.85601364820235e-06
AC129102.1	0.0718872384146342	0.0245227192875264	-1.55161671671719	2.14918834911883e-20	5.63438657103124e-19
AC073335.2	0.817551364902439	2.31627887180973	1.5024276793446	6.65859183500199e-13	4.55003775391803e-12
AC108463.2	0.0755712925365854	0.316015807420719	2.06408652192009	1.76193024622674e-08	6.10019405249169e-08
AL021578.1	0.141787581146341	0.881351551156448	2.63598641658135	3.6811894392019e-12	2.23287274882847e-11
AC244035.1	0.0408540045365854	0.00631389109090909	-2.69387621847329	5.57384464894037e-21	1.69799859612692e-19
AP002812.3	0.0551900196585366	0.199346279522199	1.85279737547668	0.00817960535368984	0.0118279999983216
EPN2-AS1	0.0182860353902439	0.157509683448203	3.10662630371362	0.00657183630152432	0.00968284878471011
AC091182.1	0.218193013731707	0.102017976621564	-1.09678151673442	1.14088431736736e-11	6.43354930982856e-11
AP002852.1	0.0607691583170732	0.155887224615222	1.35909148497894	0.00800009721246008	0.0115868605842084
AL161756.1	0.0344738938780488	0.0941017327040169	1.44871702519849	2.37826440617862e-10	1.09625323811429e-09
AP001542.3	4.45681386841463	1.94261238592178	-1.19801464513642	3.4519498445053e-19	6.74676792189513e-18
AP001107.4	0.22982862395122	0.468111352610994	1.02629326435134	0.00304451731495016	0.004759676868814
AC114763.1	0.128797156707317	0.333564929636364	1.37286686938187	1.04691428125352e-08	3.74840681265623e-08
LINC01976	0.08030919	0.0196775947272727	-2.02901120377379	7.7845249513557e-24	4.9940017129109e-22
AC092112.1	0.0340253295121951	0.636646886496829	4.22581237117524	7.67844213163205e-05	0.000153766231890524
AC100774.1	0.00893464614634146	0.14882938048203	4.05810495453571	0.0191162630497857	0.0259241438474214
AC005519.1	0.235718151926829	0.528554114291755	1.16498832444822	1.35319630852525e-06	3.57524033343682e-06
AC118754.1	0.041602708902439	0.359347791308668	3.11063144310602	1.31700356387339e-09	5.41192195463572e-09
AP001257.1	0.064341860097561	0.0259614730169133	-1.30938540221663	1.80993470903167e-06	4.68640739237877e-06
LINC02345	0.0134413539756098	0.201384392	3.90520149749954	1.70771414669376e-14	1.45502581905017e-13
AFAP1-AS1	0.0317158852439024	2.1506452870148	6.08342017494157	1.11489146296987e-06	2.98600351059661e-06
ID2-AS1	1.01689997273171	0.432437660264271	-1.23361370008816	4.53299885252427e-14	3.60327153685348e-13
ATP2A1-AS1	0.380253363268293	1.4070540083277	1.88764479252887	8.97568448725274e-15	7.99745220735117e-14
TMEM220-AS1	1.50107789968293	0.259908434128964	-2.52992349306436	4.14388574032292e-25	3.96431735824226e-23
AC004854.2	0.128947771268293	0.290792859450317	1.17320500584659	4.83637639204938e-05	0.000100238542249507
DLEU1	0.532370821	1.099434982	1.04625888404538	1.4623102868456e-08	5.14118503814897e-08
AC025031.4	0.0445903337804878	0.23696964135518	2.40989934039094	8.03483667625144e-08	2.52967461868355e-07
AC078820.1	0.00967863946341463	0.192056191627907	4.31058040431575	3.86228744246106e-10	1.71646727169846e-09
AC131025.1	0.0494750696341463	0.119166973190275	1.26821080918152	0.00268502606908273	0.00423530435484759
AL450344.3	0.0571066000731707	0.330260323429175	2.53187425934536	0.0339213342364011	0.0440621809411851
AL035416.1	0.0324342688536585	0.23046600458351	2.82896313582493	0.000637240985291434	0.0011133851627024
AC009549.1	0.255673765926829	0.089656573038055	-1.51182287556775	1.34482014482607e-07	4.11059655254291e-07
AL133243.2	0.404950483878049	1.31802972706765	1.7025654940007	1.42027845628986e-05	3.21226811370743e-05
AL606537.1	0.00812117521951219	0.106448861194503	3.71232818981336	0.00023156512978512	0.000431111182218593
AL158825.2	0.151538777341463	0.414359872232558	1.45119728220038	0.000800198902477487	0.00137562566683787
AC006960.3	0.0345328271219512	0.116741817264271	1.75728107703979	4.0070564849371e-05	8.42022312615106e-05
AC011676.1	0.0875245605121951	0.655641551179704	2.90514747033696	3.54259140359655e-16	4.02453144246083e-15
AC103691.1	0.534035044097561	1.34606226415222	1.33373882381962	1.3752916201833e-06	3.63170227838234e-06
LINC00507	0.205659806292683	0.0139216143044397	-3.88486144806238	1.12336551772109e-28	2.35604314158966e-26
ARAP1-AS2	0.0664804917560976	0.268108267733615	2.01181274994491	0.000283258769503984	0.000521475378158415
AC027373.1	0.113449082243902	0.304235155566596	1.42314193351885	1.93998077208336e-08	6.67848178672384e-08
AL592211.1	0.125055825365854	0.316594860437632	1.34006557224759	1.27423244863761e-06	3.38450537867554e-06
AC024560.3	0.222100405463415	0.519519220911205	1.22596509957211	0.000854078222066592	0.00146133936144623
AL020994.1	0.177073131707317	0.0349287637378436	-2.34185783427141	2.11273220179258e-19	4.33110101367479e-18
LINC00896	0.118361312609756	0.556870711661734	2.23414481579017	8.00914850994043e-14	6.21250168203487e-13
LINC01914	0.0559683471951219	0.172741900775899	1.62593502044939	0.0029083596260751	0.00455726581637572
AL121796.1	0.122965331097561	0.0394050803171247	-1.64179807191426	2.78761440743847e-06	7.05376397390347e-06
AL139274.2	0.0381947491707317	0.0816161668224101	1.09548063754019	5.94006726948595e-05	0.000121231426128954
FILNC1	0.0245992985121951	0.0108424474164905	-1.1819267289649	5.98175471241421e-10	2.59494896155884e-09
AL592166.1	0.170695447634146	0.379815508723044	1.15387423228663	1.39170233860115e-10	6.66867561721623e-10
GATA2-AS1	0.254310125902439	1.89641118474419	2.89861099471968	8.28054177715414e-14	6.40479351926547e-13
LINC01081	0.411996004536585	0.138525555450317	-1.57247819460518	2.03474385577404e-18	3.39310649710576e-17
AC024337.2	0.0764853711707317	0.0237949404143763	-1.68452899805567	1.22038279115984e-16	1.49209582067144e-15
BX664727.3	0.0851545963658537	0.0280660560761099	-1.60125805756561	9.5626002313301e-15	8.47597158814281e-14
AL445363.2	0.0802795007804878	0.00425042186680761	-4.23935370012961	1.12959762967102e-38	1.53992396864902e-35
AC120498.4	0.0522977441463415	0.547568755008457	3.38821950433323	2.91381014363398e-10	1.32518821628324e-09
MIR1-1HG	0.0681161455609756	0.0128977456215645	-2.40087787949666	1.60920878207741e-17	2.27922480225146e-16
AC011365.2	0.164694657073171	0.0422529635306554	-1.96266931522468	8.02372897646962e-19	1.42519199051104e-17
LINC00853	0.38145893102439	0.910865073585624	1.25570962279803	1.03514222760022e-10	5.02793076458709e-10
AP003170.4	0.0382922702682927	0.0986486731902748	1.36524644996621	0.0262900802378106	0.0347623199652719
AC103563.2	0.0268408364634146	0.00974084595137421	-1.46231065731106	2.79234043924259e-13	1.99040946603789e-12
AC002511.2	1.17647240209756	0.393538161708245	-1.5798920310445	1.6975359119967e-14	1.44861710925164e-13
AC005180.1	1.0083732784878	0.133998437243129	-2.91174171247843	5.67720410932454e-22	2.18012633860188e-20
AC104695.3	0.254618022146341	1.91697764603805	2.91242707024984	3.89760141916364e-05	8.1996992819056e-05
AC026401.3	3.86834893331707	10.1750566976321	1.39524699356097	1.500268908393e-22	6.6511921605423e-21
AC016205.1	0.233813238317073	0.510945905086681	1.12781394168931	2.41574057880873e-05	5.26710650789444e-05
AC011933.2	0.00578413758536585	0.236132475820296	5.35135079241188	0.0336446662320329	0.0437340560103159
AL158835.2	0.131245684902439	0.274234878475687	1.06314208088625	0.00244359163820602	0.0038780282896209
VSTM2A-OT1	0.0512853738780488	0.00469449519450317	-3.44950550463482	2.24323702380666e-47	1.22323714908177e-43
LINC00955	0.544086847609756	0.05772027202537	-3.23668694995499	1.5850076002942e-11	8.71274843185915e-11
CATIP-AS1	0.0793783828536585	0.191389889374207	1.26969654178349	1.46839884870925e-05	3.31148838792868e-05
LINC00891	0.0615132094634146	0.00744783850317125	-3.04600255543741	4.73034395507333e-25	4.44733889431291e-23
LINC01411	0.00654510204878049	0.828644389319239	6.98419360900765	1.18804221819147e-16	1.45581892489845e-15
AC100823.1	0.0312925338780488	0.267056537665962	3.0932548134514	0.000882085395126329	0.00150548095762875
LINC00659	0.0349705592682927	2.92088233153911	6.38411956120146	5.27904801705453e-24	3.55390726382696e-22
AC011247.1	0.211639813682927	0.0517017134630021	-2.03332705351974	3.89396347294041e-09	1.48461621811231e-08
AC021242.2	0.0901045916585366	0.0199424577082452	-2.17575740809512	1.1794719472087e-10	5.69173498064517e-10
AP001469.2	0.200292582341463	0.512954248621564	1.35672116161234	4.84560800071012e-08	1.57374034710377e-07
AL022324.3	0.0282249207560976	0.112977651298097	2.00099597816336	0.00361966840300208	0.00557572084790123
SNHG11	2.00484079258537	5.11123388739535	1.35018393516917	5.06921795527815e-18	7.85296747446925e-17
AC138393.3	0.122667516780488	0.434249309019027	1.82377028950872	0.00388080240886732	0.00594939992565462
LINC01840	0.0714521495853659	0.35359643248203	2.30705439960578	0.00266687403667526	0.00420910683704492
AC091729.3	0.988222469609756	2.03109695118393	1.0393513416264	6.40069785924919e-11	3.2079968222873e-10
LRP1-AS	0.0590547086585366	0.171954303437632	1.54190122118604	3.63651458217217e-06	9.03824704493384e-06
MRTFA-AS1	0.0144144793902439	0.26436402020296	4.19693520333921	0.0120201050438011	0.0169237368458165
ZNF337-AS1	0.144989648756098	0.374532079862579	1.36913938977989	6.15296385076202e-12	3.58846116344442e-11
AL035665.1	0.0125204782926829	0.0320207939260042	1.35471940311484	0.0185913999553388	0.0253004502012634
ASMTL-AS1	0.876924920853659	2.439482065537	1.47604964224108	1.72091728883082e-09	6.90519645032705e-09
AF064860.1	0.140303806439024	0.0521536961966173	-1.42771274271829	1.32081829568111e-08	4.68297930191749e-08
LINC01704	0.001924875	0.0482320395264271	4.64715515040321	3.53869134395661e-10	1.57779917404705e-09
AP001363.2	0.198895388146341	0.0984594730909091	-1.01440790023233	1.55655674774663e-07	4.71812337157442e-07
CERS6-AS1	0.012706185804878	0.0366744746342495	1.52924527808782	2.42876313216373e-07	7.14735313528808e-07
AC011511.3	0.031943511804878	0.447013330475687	3.80672302140651	9.37647801319345e-11	4.58564435927748e-10
AC110995.1	0.590310327243902	0.0893652611289641	-2.72368755332498	7.87631907276554e-23	3.8008467171496e-21
AC245884.10	0.0454588120487805	0.393405966820296	3.11338695068491	0.00103639603598729	0.00174697606931644
AP002761.4	3.59925886065854	1.43249516754968	-1.32916959327621	3.10282699598103e-15	2.98407682699904e-14
AC116049.2	0.0197600111463415	0.151178220289641	2.93559464472896	5.30229398702095e-05	0.000109148392265856
AL138999.1	0.114583819268293	0.374822620765328	1.70980469202057	0.000358897389108641	0.000652573345384935
AL355607.1	0.721298038707317	0.107327847556025	-2.74857105097807	1.09167322778255e-05	2.50569990747249e-05
TRHDE-AS1	0.0393630412195122	0.0122680010824524	-1.68194148972433	7.45266521022303e-20	1.68628146852059e-18
AC105219.1	0.0323921879512195	0.827396475217759	4.67486098727387	1.18523846162654e-17	1.74363804736839e-16
AL161457.1	0.11145214195122	0.0343241581141649	-1.69912810319089	6.25459825596906e-24	4.10919569756618e-22
SNHG4	0.915584945512195	3.57892600185835	1.96676106807624	7.46442718030976e-19	1.33893162546806e-17
AL359853.1	0.329522114243902	0.100414166448203	-1.7144124684946	7.04729351440455e-14	5.49769549843319e-13
AL096828.1	0.0252993558292683	0.0897659635264271	1.82706787179466	0.0242635409753468	0.0323335994473524
AL731569.1	0.145440629097561	0.345784819663848	1.24944418948473	8.62073218824977e-12	4.90697835308205e-11
AC106895.2	0.0178589106829268	0.0060960653615222	-1.55069380843652	2.25314882874929e-10	1.04387600366779e-09
AL356489.2	0.311387523414634	0.0457344939386892	-2.76735654752573	9.39370502887307e-21	2.71025785833042e-19
LINC02182	0.0176204452926829	0.120848648391121	2.77787904894072	0.00109418817325534	0.00183757564174973
AC124283.2	0.322698325341463	0.868960871964059	1.42910512514784	1.66506824535766e-11	9.11430455458315e-11
AL355483.1	0.00597374636585366	0.208689563879493	5.12657866116661	1.44337927339644e-07	4.3970654624753e-07
AGAP11	0.0313816103170732	0.0146532424545455	-1.09869944665005	7.19514975571771e-08	2.28111346615864e-07
CHL1-AS2	0.246536313609756	0.0386359002769556	-2.67378624376484	3.3587479421165e-22	1.41978701770242e-20
AL359881.1	0.0412112807073171	0.870477458350951	4.40069573520564	3.86169643303542e-13	2.72064995469537e-12
AC245128.3	0.115915396829268	0.466712590238901	2.0094621769818	0.00175375383216986	0.00285554483333002
LINC02154	0.0191985793414634	0.134919694868922	2.81302949740244	1.11747421285841e-08	3.99317620099404e-08
AC134407.1	0.0334978304390244	0.191350697564482	2.51407959594895	0.000489784808730103	0.00087081726834211
AL031710.2	0.0615022255121951	0.361880341938689	2.55680221806972	2.02622480327207e-16	2.39674703953202e-15
GCC2-AS1	0.141640546780488	0.323804323287526	1.192887929831	1.67930237074212e-11	9.16640222988667e-11
WNT5A-AS1	0.341277509390244	0.700806949598309	1.03807173940771	0.00581611007873379	0.00866063578900474
AC005281.1	0.115818785097561	0.0561183481860465	-1.04532481887633	5.9010279990706e-08	1.89284151052541e-07
LINC01561	0.0392187207560976	0.124538151219873	1.66697338424712	0.000124862682182848	0.000241702593519017
FLJ31356	0.0861906226097561	0.180439863926004	1.06591528295274	9.70270803133362e-05	0.000191251901562025
AL645568.1	0.641974857731707	0.256328622799154	-1.32452221142609	4.42297936750949e-19	8.43304422763261e-18
TARID	0.113908733853659	0.0305682229133192	-1.89777378012599	5.50216742740171e-22	2.12789496323557e-20
HOTAIR	0.0236499544146341	0.29055031151797	3.61887869359026	0.00166880567256777	0.0027319115378301
AL591178.1	0.516353845121951	1.13311103195772	1.1338572811675	0.000654019361126375	0.00114014308702753
AL161935.3	0.390327284731707	0.177556615035941	-1.13640520354502	8.10001069065397e-09	2.95842989257442e-08
AC114730.1	0.0400991057804878	0.0979552252896406	1.28855238857119	0.00180152529832978	0.0029228555346005
AP001029.1	0.0943904999268293	0.376546846162791	1.99611579183265	1.65030728613972e-05	3.7018204982805e-05
MYOSLID	0.0297514318292683	0.11125162448203	1.90279539536112	7.79132198527546e-08	2.46153411272926e-07
AL583722.1	0.133417314609756	0.285027225811839	1.09515382364016	4.62432174225727e-07	1.31541087431032e-06
AC106900.2	0.293228433146341	1.75217049791966	2.5790462581272	1.73332758913275e-19	3.65177909973979e-18
AC008243.1	0.0212000953658537	0.20087688117759	3.24416887486513	0.00106552422731444	0.00179219728918743
AC007406.3	0.0447323669268293	0.294344924871036	2.71811674985424	9.30718361435033e-18	1.39046773285075e-16
MAL2-AS1	0.0691334712439024	0.438574280133192	2.66536493731425	0.000229218933312976	0.000427180739356001
GAS1RR	0.140933412658537	0.0341282633953488	-2.04597477764053	1.29475939764454e-13	9.63209139884813e-13
AC244453.3	0.0607516484634146	0.0202199303699789	-1.587145526869	5.09527931046812e-10	2.23348537620439e-09
AL354919.2	0.0231413102682927	0.107447697575053	2.21509211082914	7.01158413517298e-05	0.000141294043936062
AL390195.1	0.162491674341463	0.441463638367865	1.44192881359877	5.42121610168147e-10	2.3706408502381e-09
AL139397.1	0.0479926580243902	0.158579566697674	1.72432126623101	5.01928030826745e-05	0.000103653947109761
MDS2	0.042491847804878	0.0992277178710359	1.22355709132938	6.5787765099821e-05	0.000133261769349675
AL136309.2	0.17087806302439	0.0553666757716702	-1.62587738883901	1.5545363943019e-17	2.21328641204393e-16
AC113143.1	0.062150965804878	0.596735864054968	3.26324377047034	0.030163301688368	0.0395195781130876
LRRC3-DT	0.0922193094878049	0.0454062469133192	-1.02217806862426	0.00996047154691539	0.0141887281466378
AC020558.1	0.0600102081463415	0.133190559042283	1.15021198436719	0.00394700375337723	0.00603900433983334
AP006545.1	0.100743944609756	0.293417352105708	1.54226106592476	1.50225574675209e-07	4.56876775629623e-07
AC026250.1	0.168855032780488	0.340795854285412	1.01312260557648	1.95203968853974e-06	5.03284748066534e-06
AC018926.2	0.153483276780488	0.526616265718816	1.77867061182966	2.46948612282912e-09	9.73688201575357e-09
AP001347.1	0.190043739658537	0.0921977455073996	-1.0435281230534	6.31440386891284e-05	0.000128335610500118
AL163953.1	0.0721602861219512	1.07876192908668	3.90202764375374	2.3576754091259e-19	4.76163111331983e-18
LINC01655	0.00192554341463415	0.265050499378436	7.10485779705	4.08025379720655e-10	1.80891251676157e-09
PCAT6	1.07500053441463	2.4346120858055	1.17935454458107	2.62179043188878e-12	1.62093233844552e-11
LINC00571	0.0974763467560976	0.232548185460888	1.2544055952836	0.000368159397189325	0.000667855353583962
AC104561.1	0.196735797780488	0.0851259683826638	-1.2085882820927	2.37480580822379e-10	1.09558511609512e-09
AC099066.2	0.0267777825121951	0.0829655916342495	1.63147663581058	0.00192187281329638	0.00310517702249042
AL008718.3	0.0884014556341463	0.312169618541226	1.82018810533075	0.00495425095044832	0.00745256011939164
SLC9A3-AS1	2.29339048290244	7.76987763332981	1.76040986248651	2.9706012495691e-08	9.93784577539896e-08
SFTA1P	0.912431988512195	0.187735397524313	-2.2810163302022	1.32535217610083e-18	2.2798565981949e-17
MRPL23-AS1	0.010436890195122	0.152291126433404	3.86706807096038	0.000119386053388193	0.000231594503424339
LINC01094	0.234522780195122	0.514097066792812	1.13231271608865	0.00533006120976872	0.00798045683055157
AP003774.3	0.090821139195122	0.0262851099767442	-1.78878236185596	5.18981205360364e-14	4.10740858175626e-13
AC010864.1	0.0950694144390244	0.236790271513742	1.31655662972408	1.98292335024323e-11	1.07164331307e-10
MATN1-AS1	0.200205659097561	0.406745925173361	1.02264513831177	3.87958367392314e-11	2.01479712132408e-10
AP001330.1	0.0879763705365854	0.00909742256236786	-3.27358631316776	1.31759157265544e-30	3.78148781352111e-28
AC048341.2	0.565233392146341	1.44549425845877	1.35464427538122	6.06182086935047e-10	2.62342136512445e-09
AL024507.2	0.111309101634146	0.270401679587738	1.28053254764581	6.04587850998329e-16	6.60684880058895e-15
AL590822.2	0.019251889804878	0.058999581640592	1.6157046538676	0.0380009562111253	0.0489764155564326
AL353796.1	0.267909663853659	0.703111420830867	1.39200670673638	1.08516627218465e-14	9.48303154202387e-14
AC083906.3	0.00994956297560976	0.111605106608879	3.48762607233706	1.09179222082425e-05	2.50569990747249e-05
AC109479.1	0.0393683842439024	0.18902426439112	2.26346203233074	2.07170115008374e-08	7.10502287509851e-08
AC020922.3	0.0930932154634146	0.191320850408034	1.03924617451559	0.0114311473162163	0.0161403537843934
AL031985.3	0.45571638095122	1.22068836832347	1.42148680418635	9.53213629400254e-18	1.42018413145344e-16
MYB-AS1	0.0936546568536585	0.43769767184778	2.22451207271329	0.00386977057299182	0.00593415605582801
PCAT18	0.174303205439024	0.0273851965919662	-2.67013095860592	3.02161710241602e-25	3.10884491688199e-23
LINC01138	0.406821766341463	0.876734360997886	1.1077429208904	6.14480145403833e-13	4.20421610148946e-12
LINC01749	0.00342477180487805	0.0311630875433404	3.18575840975809	0.000250274335150853	0.000463726112666531
AC100814.1	0.763822502317073	1.54754596881184	1.01867293666606	4.58347573929105e-06	1.12129624075164e-05
DUXAP8	0.0124087474634146	0.190620571439746	3.94127441821337	1.32168109449596e-15	1.3675762824073e-14
AC092614.1	0.12649428802439	0.474558459788584	1.90751358049054	1.27494680964137e-16	1.55184931986035e-15
AC005096.1	0.019687162804878	0.28637172289852	3.86256192528277	1.3128730870076e-06	3.47697763159419e-06
AC126177.4	0.038795697902439	0.0150709622325581	-1.36412514792059	5.69853099429539e-12	3.34489661053743e-11
AC020656.2	0.035273750195122	0.612516163731501	4.11808104412821	1.29305678631426e-16	1.57038722845694e-15
AL121987.1	0.191842608634146	0.0518796449365751	-1.8866826704969	5.20827575506343e-15	4.81368265972218e-14
AC144450.1	0.00970519831707317	0.197239267545455	4.34504529681377	7.94999399992732e-09	2.91143836679675e-08
AL445222.1	0.183977635512195	0.692916806205074	1.91315174657972	1.21533207073761e-12	7.93677339129603e-12
AL121845.4	0.160652924073171	0.471351734539112	1.55285679730342	0.00404473326100652	0.00618159486330397
AC012065.3	0.183916483926829	0.431149894391121	1.2291387363015	0.00179496839184656	0.00291395136669821
AC107032.2	0.0991466011951219	0.314734811780127	1.66650153724075	6.99305598792864e-10	2.99553293811272e-09
AC023510.2	0.254519431219512	0.112382766238901	-1.17935498569884	1.82966695719051e-12	1.15878907288732e-11
AF001548.1	1.49637137878049	0.188335476384778	-2.99009158841539	4.39421419010143e-14	3.4980510917698e-13
LINC01600	0.0102792801219512	0.027073551794926	1.39714493464621	0.00658649700949421	0.00969920826161813
AC010247.2	0.206702065414634	0.0762787210401691	-1.43820024517435	1.05468593072004e-14	9.24630607751829e-14
LINC02166	0.29559447595122	0.618775989260042	1.06579790734999	1.07508546931453e-09	4.46492084095364e-09
CADM3-AS1	0.181013113682927	0.0483214036004228	-1.90535995203022	1.51565435028159e-17	2.17496399265408e-16
MIR9-3HG	0.0966632659756098	0.0480846536469345	-1.00739121287635	1.09841991598013e-13	8.28448658622358e-13
AC127024.5	0.67290622697561	2.2313333759556	1.72942870105299	1.04157532736605e-12	6.90962318750252e-12
LINC01502	0.0722673325853659	0.0337305139196617	-1.09928934536804	0.006181705289647	0.00915254926539373
AC087289.2	0.129630913487805	0.329038622230444	1.34384713279463	1.84175567731941e-12	1.16509207754324e-11
LINC00877	0.111656615097561	0.0459144158731501	-1.28204962944376	1.39873845341827e-13	1.03351230169239e-12
LINC01978	0.130730887195122	1.72400903737421	3.72109539160605	4.21848907370465e-20	1.0361901314825e-18
LINC01269	0.0432408935365854	0.36842228615222	3.09089209325103	1.03546052606479e-10	5.02793076458709e-10
IRAIN	0.108890759731707	0.262313104731501	1.26840834925753	0.000352684445726771	0.000642132982486839
AL355312.3	0.217393327097561	5.51052389997886	4.66380992358474	1.14573624284691e-21	4.03077402080271e-20
AC007349.2	0.0519129593170732	0.014632176038055	-1.82695039422342	1.77541807643093e-14	1.50799918547942e-13
AC004594.1	0.018026219804878	0.146986101750529	3.02751095498969	0.00227108798937531	0.00362218274526574
AC073352.1	0.0907230122439024	0.239619682038055	1.40120596654366	1.14625709080935e-05	2.61967305791424e-05
AC129492.1	0.183607599731707	0.458184915926004	1.31930418912057	0.00913805431773471	0.0130993191889084
AL034417.2	0.0248730547317073	0.0854121012135307	1.77985678583537	2.35124750668079e-08	8.00334123216626e-08
AC254562.2	0.0322219273414634	0.131725966520085	2.0314250693604	1.73666460910681e-06	4.5138379949759e-06
B4GALT1-AS1	3.44281880968293	1.13785825806131	-1.5972694023947	6.81736217283952e-22	2.5816024950343e-20
LINC00163	0.0359109072195122	0.0138408998097252	-1.37548436339343	2.60355245766113e-12	1.61331494904843e-11
LINC01747	0.00267724409756098	0.0211759103023256	2.98360340122279	8.06464742190956e-09	2.94748809595662e-08
AC005699.1	0.145180924121951	0.0585948026363636	-1.30900729628464	1.60568183662861e-12	1.02406819358314e-11
AC104211.1	0.0888198331707317	0.0187947330359408	-2.24055343830581	1.11552792291346e-22	5.15506251156534e-21
SNHG12	1.83803418526829	5.00103513570402	1.44406314170097	4.00608963389919e-19	7.71915433697961e-18
ATXN2-AS	0.257017761365854	0.552850373858351	1.10502101404721	3.66365152805496e-10	1.63084830877418e-09
AL049780.1	0.157027874560976	0.333188033477801	1.08531590728602	0.000568343696385927	0.00100116051691046
AC100778.3	0.0901779843170732	0.192518021653277	1.09414633518604	0.00177468284243609	0.00288445470634993
C5orf66-AS1	0.888336219268293	0.307082789951374	-1.5324781533921	1.57594488457882e-15	1.59732852334727e-14
LINC00893	0.209482985878049	0.446001635826638	1.09021592802841	2.21490302980577e-05	4.86814438594553e-05
LINC02097	0.0230154499268293	0.0839437172410148	1.86681970489437	0.000900167441048396	0.00153298346534569
DCUN1D2-AS	0.137058445536585	0.363344033657505	1.40654498681677	0.00120952788653567	0.0020139100962684
AC091057.4	0.135480177926829	0.758106395088795	2.48431854842088	8.58999216982448e-11	4.23902509520841e-10
OGFRP1	0.402048179707317	0.831098437503171	1.04765096567242	2.68499589140729e-14	2.20833824975022e-13
AL158198.1	0.163834904512195	0.04861120594926	-1.75288192124047	1.96544237921751e-16	2.32990375953763e-15
LINC02577	0.00460329651219512	0.576222350947146	6.96781443781288	4.06652920096594e-25	3.95978280944058e-23
AC090877.2	0.0359431033658537	0.148726181359408	2.04887175475966	0.000523660225146787	0.000925314066016017
AC138932.5	0.225476097390244	0.563903702029598	1.32247431208227	0.00702412830225816	0.0102742949657226
AC018552.3	0.0152735745853659	0.25466307305074	4.05948012830225	9.7483513254484e-05	0.000191974574856158
CCDC144NL-AS1	0.0374813949512195	0.109796181744186	1.55058133213889	2.08851124611457e-05	4.59776012315816e-05
POC1B-AS1	0.185273443829268	0.511938956207188	1.46631568550676	2.21078116946388e-16	2.59255692840571e-15
AC090578.2	0.0350869059512195	0.225795855710359	2.68601436882049	0.0025903159690192	0.00409657568998309
AC020978.3	0.139708916268293	0.570501275830867	2.02980601591377	0.000892272095067675	0.00152048741700126
AL121895.2	0.343230973536585	0.686794674509514	1.00069910346577	0.0121932794291931	0.0171410035388992
AL031283.2	0.0174426344390244	0.00430860137632135	-2.01732641894142	7.34631334623481e-07	2.01912533654327e-06
HORMAD2-AS1	0.0812112972439024	0.0256252654926004	-1.66411348176598	2.75961825876763e-17	3.77147828698243e-16
AC010967.1	0.00114365717073171	0.160274444042283	7.13074594776354	5.40274249556858e-11	2.74312428569232e-10
SMIM25	0.658907641804878	1.78232977808034	1.43561613434243	1.18294805021079e-12	7.75314389158586e-12
AC005736.1	0.203248920487805	0.0991239150211417	-1.03594261502698	3.4799867300895e-10	1.55543997042443e-09
AL034550.1	0.381831910487805	0.800712627460888	1.06834688127382	0.00173167740698794	0.00282212698753892
AC022819.1	0.0223068107804878	0.0521000472727273	1.22380041626692	0.00332787999551619	0.00515977526742957
AC092834.1	2.05838818380488	0.22978139741649	-3.16318116991611	1.69745817087562e-23	1.0284710450872e-21
AC079313.2	0.576363317073171	0.0592973891522199	-3.28093802758364	5.11313584557239e-10	2.23771506949488e-09
AC025154.2	0.00585641092682927	0.420977556315011	6.16758272357664	1.16296516754923e-19	2.5265534098191e-18
LINC02033	0.230028977292683	0.057378823192389	-2.00322532766065	1.01153866681194e-19	2.2063681400502e-18
LINC02542	0.655820144219512	1.69528402649683	1.3701548801062	0.000573022217827474	0.00100727917284635
AC116337.3	0.0396897626341463	0.0134064779027484	-1.56583666643861	6.25510761823601e-10	2.70064147602858e-09
AC103740.1	0.358111994219512	0.109476032993658	-1.70979577671711	3.7251941958844e-18	5.90508254365047e-17
AC245884.9	0.0338190936585366	0.131862070890063	1.96311974254617	0.0261779428096796	0.0346476510051415
AC243654.1	0.0315881395121951	0.0922067729386892	1.54548975869508	0.00660508641685019	0.00972133231608208
AC006042.1	1.64780213834146	3.76656915919027	1.19270799963917	6.01583828161418e-07	1.67966145573994e-06
AC007342.5	0.53485071795122	1.33754965871036	1.32238427234996	1.7034141552735e-08	5.92770733165692e-08
AL137244.1	0.106504511439024	0.477298794843552	2.1639781505992	8.37814336044931e-11	4.14197785535178e-10
AC005532.1	0.0962851027804878	0.207653550122622	1.10879402998229	0.0142884735762514	0.0198762873498211
AC024560.1	0.088491933097561	0.178720219198731	1.01408500980327	0.00432409383836641	0.00657904121110827
AC008734.1	0.035171763902439	0.112151130913319	1.6729545737691	0.000139290384461436	0.000267835445541235
LINC01614	0.0151796916097561	0.985324678890063	6.02038480561597	1.76643697805502e-17	2.47619044764371e-16
ZMIZ1-AS1	0.0991486293658537	0.231889757773784	1.22577436585622	1.07441381161432e-08	3.84434285743628e-08
SPATA3-AS1	0.0495421513902439	0.257664621856237	2.37876603959683	1.18630059705423e-17	1.74363804736839e-16
AC103923.1	0.344919372	0.134683172350951	-1.35668955021344	2.32576697156922e-18	3.83154298971811e-17
AC004691.1	0.0295024115121951	0.206662604758985	2.80837256963592	0.0219634283859352	0.0295136951672017
HCG14	0.0863885131707317	0.179006370042283	1.05109952822541	0.0155847719553773	0.0214931111463511
AC006160.1	0.0722859565365854	0.190912297200846	1.40112273604858	0.015797522652458	0.0217535078343064
AL121895.1	0.0295035557073171	0.25332436294926	3.10202509127111	1.08997191546795e-06	2.92356953027385e-06
AC092809.2	0.152441038219512	0.0636117274207188	-1.26088666940493	8.03319875125752e-10	3.40895196814064e-09
AC138028.6	0.14964394297561	0.307776669420719	1.04034998918956	1.32832751848957e-08	4.70654318279638e-08
LINC01555	0.0409992856585366	0.345282353179704	3.07410592367224	1.24940570391566e-12	8.12039249517532e-12
CERS3-AS1	0.0545294426341463	0.0119006137188161	-2.19599943346619	3.1479697935762e-15	3.02216184583997e-14
AC243967.2	0.0937090907073171	0.638051092642706	2.76741103855344	6.25712674359844e-07	1.74438201088151e-06
LINC01191	0.0265894160243902	0.0722525275306554	1.44219596465698	0.00095168438434806	0.00161416328082425
AC116351.2	0.0804304630243902	0.360173547587738	2.16287829801011	1.10248609037533e-10	5.33438921989057e-10
AP000786.1	0.206335638560976	0.649539694479915	1.65442466700654	0.0196313154474904	0.0265565773096416
AL136162.1	0.189925697073171	0.431474434632135	1.18383996426548	2.39897665199091e-08	8.15149518095701e-08
AC079766.1	0.10942860504878	0.228109685393235	1.05973779053324	0.00129613312523837	0.00214955789382116
AL162424.1	0.982105925146341	0.278916407325581	-1.81604583122007	4.43976777880594e-17	5.84783905744657e-16
AC123768.2	0.0631548343658537	0.138192253221987	1.12971166489425	0.000331313582969932	0.000605243875355122
AC090739.1	0.35768027095122	1.21573284807822	1.7650837887664	0.000152342972500567	0.000291344012862403
CARS-AS1	0.00763345663414634	0.0711748721733615	3.22095959577273	5.06256983645199e-06	1.22585227878209e-05
AC008759.3	0.0959969035609756	0.0401843887547569	-1.25635273435464	1.27496365479711e-07	3.90802518808805e-07
AC016355.1	1.50796353614634	0.68820989622833	-1.1316810006137	3.28596423403386e-18	5.22404792761118e-17
AC017002.3	0.0766001496829268	0.243982762006343	1.67136010495902	5.58562279215502e-06	1.34593022914809e-05
AC016394.1	0.473160276853659	1.63836545217336	1.79185633346417	4.39372637142135e-17	5.80120820904615e-16
AC244093.4	0.0473570896585366	0.289502163065539	2.61192179997149	0.00941442244333268	0.0134671683062679
AC091435.2	0.0918277527073171	0.0226797612769556	-2.01752478425229	6.42134493723353e-20	1.49002527415891e-18
STX18-AS1	0.219853152439024	0.455842397143763	1.05199489424046	7.04542980308351e-15	6.38184862395588e-14
LINC02100	0.119168873926829	0.482965861570825	2.01891375261635	2.0409679037336e-06	5.24724091421939e-06
MIR100HG	1.45919791870732	0.713986259579281	-1.03120736139972	1.45354633192213e-06	3.82353504484871e-06
NARF-IT1	0.189100760731707	0.401815201820296	1.08737697928654	0.000262293548865631	0.000484514472210124
AL391421.1	0.00670302348780488	0.111750922196617	4.05933093756817	1.85969246451806e-05	4.13071405662606e-05
CCAT2	0.00497147826829268	0.225422448016913	5.50281247816145	1.3934194205306e-09	5.68610872713432e-09
AL162727.1	0.00387558263414634	0.0264811090866808	2.77247842785064	6.56168457728868e-09	2.43738869209504e-08
LINC01311	0.249070231097561	0.831852343799154	1.7397748677357	1.35504659305932e-17	1.97041841918733e-16
AC004832.4	0.0837466056585366	0.343964311879493	2.0381562626864	0.0200642453162474	0.0271018899453795
AC109322.1	0.627479295268293	1.28505220535941	1.03418720940426	5.31623867627636e-13	3.6882251274472e-12
AP002358.1	0.094278419902439	0.0168956838541226	-2.48027283447796	5.1173718949331e-19	9.58935702511003e-18
AC093895.1	0.00174825302439024	0.090872651807611	5.69986027349736	7.83345595836375e-08	2.47097090858212e-07
AC104971.3	0.400704216658537	0.0848580631818182	-2.23941403575784	2.25182852915835e-17	3.1165535455585e-16
AL133330.1	0.125802168658537	0.733103100422833	2.54285931443142	5.0887445812481e-13	3.55299925756029e-12
AC104819.3	0.823193131926829	0.310535984340381	-1.40647049058621	2.94491473929227e-15	2.86249912181119e-14
AL132780.2	0.12077729902439	0.282051684845666	1.22361023988617	1.36563113829288e-09	5.59201139086707e-09
AC023355.1	0.0481092137317073	0.0989734290528541	1.04072804231991	1.72383611020447e-05	3.85091286724497e-05
LINC01569	0.568519191634146	1.54591243460888	1.44317764630389	9.49753694614715e-17	1.18784561851698e-15
AP002907.1	0.20008971295122	0.689137780281184	1.78414545475683	8.88752113276621e-08	2.78148987521286e-07
LINC02147	0.0806453271951219	0.012678106230444	-2.66925168064616	3.70495922788852e-30	9.18324666803459e-28
AF127936.1	0.469062612707317	0.15871232794926	-1.56336631980437	2.88212205066697e-15	2.80646634683696e-14
AC010542.5	1.05446000607317	2.67776516660465	1.34452506828706	1.85638494812038e-12	1.17027365573415e-11
C12orf77	0.0163878925365854	0.00595305487103594	-1.46092824022672	1.3616853151583e-08	4.81535020983023e-08
LINC02323	0.370520831219512	0.812800445657505	1.13334653791549	8.48601589935043e-07	2.30679185937976e-06
AL139035.1	0.166206716829268	0.40316181946723	1.27838033191741	1.40691780922118e-09	5.72959134703741e-09
AC022211.1	0.413967638853659	0.902391934915433	1.12423618163216	0.000476906275410759	0.000850786577510867
RERG-IT1	0.184204976414634	0.0606726187399577	-1.60219455012558	1.50885542344308e-11	8.34461320896056e-11
LINC00836	0.0190415890487805	0.00258166879704017	-2.8827780447977	3.29498987360025e-31	9.98198876707898e-29
BX284668.2	0.161105396414634	0.0532099598625793	-1.59823659924222	5.10978423679592e-10	2.23771506949488e-09
LINC01550	0.221157056707317	0.0889137996173362	-1.31459202567693	1.48584926289205e-16	1.79652683604221e-15
AL109936.2	1.83330777492683	0.811131329061311	-1.17644158217299	3.38351834283271e-15	3.22619200697043e-14
AL031670.1	0.355364825390244	0.839768119900634	1.24069013216607	0.000821405148983956	0.00141030298407101
HDAC2-AS2	0.0648636977317073	0.147055872604651	1.18088122268933	1.6656213431261e-10	7.8910800904141e-10
AL121832.2	1.13798224860976	3.29124291273573	1.53215445640469	1.28199105651536e-15	1.32902989185898e-14
AC120049.1	0.399026796707317	0.148615676786469	-1.4248993269234	6.16803672942627e-19	1.1401237177408e-17
AC148477.4	0.017605248195122	0.148786537551797	3.07916652368338	0.00318397402025977	0.00495638319511177
AC048382.1	0.0294993459756098	0.0889378907801268	1.59211522153311	0.00046920526895475	0.000838327762650803
UNC5B-AS1	0.172395700536585	0.821859406080338	2.25316782115209	0.00189085500271755	0.00305868654103198
AL121790.2	3.91503658295122	0.324193963179704	-3.59409665666097	3.12267775123824e-24	2.36499469131974e-22
MPRIP-AS1	0.0112451502195122	0.185533377602537	4.04430391343346	0.0043694313900169	0.0066406101922414
AC145285.6	0.20706573804878	0.600973772727273	1.53721317220014	1.5362785862944e-12	9.84409768632593e-12
AC090044.1	0.146115914658537	0.0420660252896406	-1.79638590908942	2.35554962475816e-06	6.01630543503805e-06
AC087379.1	9.41637890246341	0.383645308752643	-4.61732735493491	2.13148847358534e-23	1.24978566090977e-21
LINC01230	0.0631140157804878	0.0307007188752643	-1.03968798370225	3.57322333936626e-16	4.05089124107364e-15
AP005271.1	0.0294822637804878	0.651164913536998	4.46510375513195	2.04406551494092e-09	8.13004321879857e-09
AL662797.1	0.232944653414634	0.488100190188161	1.06719009603356	7.92274952491914e-08	2.4958262945918e-07
Z84485.1	0.125286282682927	0.40569509838055	1.69516740614017	3.03639190317296e-11	1.59666779633579e-10
LINC00184	0.0055278436097561	0.0271126141818182	2.29417551805971	0.00010202570772946	0.000200629709429768
AC012085.2	1.4946972397561	0.222506365325581	-2.74793477362464	8.2069650243345e-15	7.37415402778085e-14
AL161431.1	0.0379895866341463	2.56821408695349	6.07901764657926	1.42405461779263e-18	2.4342852134242e-17
LINC01022	0.0982626976341463	0.0348407989704017	-1.49586613810671	4.03814243308459e-11	2.08720290877822e-10
SND1-IT1	0.00477890626829268	0.304888176226216	5.99545592112564	0.00794739505853841	0.0115227719367748
AL031770.1	0.0140504671707317	0.169474530875264	3.59237847203386	5.17985504466108e-06	1.25313884465558e-05
ARHGAP27P1-BPTFP1-KPNA2P3	0.709751530121951	1.50883910645032	1.08805301441482	2.08829803218444e-07	6.2023361489661e-07
AC005865.1	0.0129629199268293	0.0553145164038055	2.09326741709652	9.76947882294452e-06	2.2630827536753e-05
AC005632.2	0.181297233439024	0.480074130727273	1.40490028703099	0.0157368179784073	0.0216918272083557
AC004982.1	0.192234310146341	0.389971482828753	1.02050277632824	6.7203989989855e-08	2.13805926146254e-07
MIR4435-2HG	0.635678642195122	1.97875624784778	1.63822438355586	5.16604228999857e-22	2.026649540098e-20
AP002360.3	0.448083892	1.30471508363002	1.54189402389776	2.84960523711727e-09	1.11469851922529e-08
AC016737.1	0.147152506634146	0.502280893107822	1.77118227783849	3.09078582117244e-11	1.62058221950513e-10
AL121832.3	0.227277313585366	0.799286987004228	1.81425991715568	4.93314642802832e-15	4.59052004642294e-14
AC011773.4	0.0183549946829268	0.0699731570147992	1.93062888741513	5.91643432489063e-06	1.41937159584816e-05
LENG8-AS1	0.997997729536585	2.36977594215222	1.24764222295436	1.54299579819715e-14	1.32087222724789e-13
MIR22HG	11.8631657492439	3.89828660273573	-1.60557698534319	3.33037723954153e-22	1.41879274118906e-20
AC120498.10	1.20956611702439	0.539265991689218	-1.16542067213513	3.4448742115901e-13	2.43643308376145e-12
LINC00412	0.0533351055365854	0.291413861610994	2.44991216071653	1.94186497748357e-05	4.29225363689417e-05
AL031005.1	0.0161605980243902	0.159222237940803	3.30048935421891	0.0172046034234496	0.0235542813125962
AC139722.1	0.0331987218780488	0.0147724447061311	-1.16821910128034	1.079049113234e-10	5.23027094619111e-10
AC092652.2	0.351512377390244	0.0446521464080338	-2.9767740582994	6.06040647921227e-33	2.36052832365318e-30
AC016949.1	0.114092994878049	0.498428577331924	2.12717657220253	0.00236587956789736	0.00376236257910303
AC107081.2	0.118880040878049	0.445774904249471	1.90680888253427	5.1617076791035e-14	4.09110348461503e-13
AC112496.1	0.20538571602439	1.01812078914376	2.30950097686719	0.000234572998047601	0.000436264174063291
AP007216.2	0.0313994801219512	0.112847000350951	1.84555549208806	0.000998016286737866	0.00168697545306311
AC002401.1	0.0221762377073171	0.0879023801205074	1.98688760261686	0.0044780123829308	0.00679791205427547
LINC02126	0.0210372540243902	0.068950559397463	1.7126158532922	0.0017805730401302	0.00289230407739946
SERTAD4-AS1	2.83892387656098	1.03409948386681	-1.45696918041431	1.18337047082368e-08	4.21759423359577e-08
LINC02132	0.130300285097561	0.0399449686596195	-1.705754538072	1.57023861131463e-15	1.59732852334727e-14
LINC00941	0.0238531107560976	0.631167163534884	4.72577282128595	2.58921312423854e-15	2.53938474217136e-14
AL078604.2	0.0330028209756098	0.102429991964059	1.63397695300181	0.000268481567716838	0.000495609339458334
LINC01915	0.380286558902439	0.167524860469345	-1.18271174280233	8.61055683117588e-14	6.59756609305486e-13
LINC01351	0.698880399658537	0.107002106712474	-2.70740638495608	2.13817763356234e-29	4.66379305432618e-27
AC131934.1	0.0497621304390244	0.20007659777167	2.00743227312463	0.0151761070471716	0.0209879055866667
AC127164.1	0.0106967790243902	0.114793050095137	3.42378695171522	5.88283406113552e-09	2.19569432822532e-08
AC093520.1	0.00848361331707317	0.0764143748097252	3.17109328915864	6.39238190391989e-08	2.03845956269445e-07
AP000873.3	0.0199814816829268	0.0545859311078224	1.44986559411885	0.0342238585593492	0.04442339936304
COL4A2-AS2	0.00539396695121951	0.0789265193805497	3.87109154117318	4.56886332420197e-05	9.50916477361578e-05
AC068580.2	0.00357255473170732	0.422959709856237	6.88742031829366	6.33183139296855e-10	2.72944478939585e-09
AC005479.2	0.0821235994878049	0.278534614915433	1.76198786231667	1.2601411195147e-06	3.34870834537703e-06
AC007966.1	0.0386360372439024	0.23767165007611	2.62095079119482	2.26214985212994e-06	5.78588327564004e-06
AC156455.1	0.511762988756098	1.47564600045877	1.5277989490994	9.44578245124746e-06	2.19312795968767e-05
AC020900.1	0.0498997857073171	0.34562668315222	2.79210907599082	0.00545162254007587	0.00815351006885182
AC084125.4	0.397897522634146	1.0370907191945	1.38207327722965	1.09272294200368e-06	2.92950747430977e-06
AC005775.1	0.0750454415853659	0.188002077528541	1.32491225722864	2.3072553874848e-08	7.86341476747163e-08
AC007014.2	0.0568725105365854	0.330808802147992	2.54019422616016	1.84089750095808e-07	5.52471880722312e-07
AC037487.4	0.0244449991707317	0.10108831569556	2.0480049912904	8.85152174248651e-05	0.000175645371403853
AC004982.2	0.623006891707317	1.36287240941649	1.12933047742191	8.2658506038408e-13	5.55094622447585e-12
LINC01091	0.0865577998292683	0.311390204625793	1.84698782882215	6.95756284707543e-12	4.01902438613372e-11
AC011731.1	0.0782077957317073	0.165705348150106	1.08323583911972	0.000965652476508693	0.0016342963855996
AC025259.3	0.543163837585366	1.12614086460465	1.05192796278306	0.0274218940187586	0.0361886708819677
AC010761.4	0.176073172756098	0.412990663581395	1.22993405634871	1.37917700270235e-06	3.64019951390896e-06
BX640514.2	0.0531014702926829	0.325221424291755	2.61459858698879	2.47400251074189e-08	8.37413761084762e-08
AC022390.1	0.0284910648292683	0.0842603470486258	1.56434431586813	0.0276070664327595	0.0364154168499849
AL020997.2	0.0832267436341463	0.456020787786469	2.45398049554898	0.00368163193773668	0.00566636719065146
AL137145.2	0.0479707404146341	0.249484792803383	2.37872526721904	5.58523392020895e-09	2.09034183712419e-08
CASC19	0.126995686853659	4.31868088475898	5.0877393123209	5.91105597425792e-25	5.37216470460474e-23
AC004080.1	0.015319200097561	0.744339470748414	5.60254786800714	2.01238532297419e-10	9.37108212312405e-10
AC012615.1	0.915481903439024	1.8765085882093	1.0354476197151	5.76196742268561e-13	3.96717277221018e-12
AC145124.1	0.271908870341463	0.123667371826638	-1.13665830392328	3.12067420237425e-12	1.91202656466818e-11
LINC02099	0.0106642837073171	0.0293597716194503	1.46105367915415	4.90251100151763e-06	1.19345502193195e-05
AP000866.6	0.142414480634146	0.554145034384778	1.96016777079207	1.5500180165612e-06	4.05772839381096e-06
AC109460.1	0.121141394634146	0.286203634376321	1.24035006678993	2.0933160318038e-09	8.31986320803653e-09
AL354696.1	0.571796786926829	1.31601476351586	1.20260125559361	1.5390597982796e-10	7.31772112513162e-10
INHBA-AS1	0.0049253246097561	0.0558407590211416	3.50302783619967	1.99635635236597e-10	9.31234490115623e-10
AL662890.1	0.025583727902439	0.245109236714588	3.26012644661647	5.26646545992862e-13	3.65834855452112e-12
C2orf48	0.0821183717560976	0.53158298336575	2.69451799581482	3.94704790411193e-18	6.22059312749201e-17
AC104667.2	0.320342725414634	0.786346886902748	1.29554965036105	1.2080531451302e-09	4.97546359546449e-09
IL6R-AS1	0.157169493121951	0.0447064535010571	-1.81376620649716	8.67900076083216e-21	2.54444038434504e-19
AC012173.1	0.102046173	0.262212285515856	1.36151320366923	8.39261826056099e-06	1.9633182056988e-05
HID1-AS1	0.18928330202439	0.0781814800591966	-1.27564834488949	4.00954229118736e-12	2.41858784445184e-11
FMR1-IT1	0.358469437268293	0.808231983221987	1.1729193212494	0.00667695100984294	0.00981385818239179
AL158212.2	0.142294484073171	0.321204330708245	1.1746116063605	0.0186039080201338	0.0253111552978517
AP000802.1	0.0505642309268293	0.0107298976321353	-2.23648087284379	2.26586894994899e-19	4.61036693435517e-18
AC103706.1	0.157795905487805	0.809893684919662	2.35967276668292	1.24706189366053e-13	9.30187062325753e-13
AC011462.4	0.341531040487805	0.855497175475687	1.32474638582728	3.82157493546857e-10	1.69975922700735e-09
AC005091.1	0.021220678902439	0.0665898009175476	1.64983041455624	0.000485571344183171	0.00086417119446176
AP001554.1	3.96932396560976	0.443715174862579	-3.16118751740895	5.03444429509623e-24	3.43160309264497e-22
LINC00658	0.00475497821951219	0.0676429127801269	3.83042814730645	2.42212719384224e-05	5.27681166121524e-05
AL022318.1	0.546563001926829	0.0815626181733615	-2.74440781195249	2.0852107698993e-20	5.51973511080625e-19
AC025287.2	0.0447319557317073	0.131001495657505	1.55020554216063	8.64710416124252e-07	2.34590343240077e-06
AL354993.1	0.0378390286097561	0.147297319382664	1.96078421755656	0.00721378014089964	0.0105291068277103
AL589765.6	0.0995033947804878	0.231067382919662	1.21549597341831	0.000121780046124771	0.000235986706296509
AC120498.2	0.484855860414634	0.140876469985201	-1.78312525741417	4.36853853748566e-08	1.42815591396339e-07
LINC01970	0.0375868677560976	0.0799924595116279	1.0896353151619	0.000152733391121102	0.000291922601396204
AL355488.1	0.740985289097561	1.65677759253911	1.16086314088284	4.98525793723033e-06	1.20927987240734e-05
AC023906.2	0.0790542113414634	0.0128970307864693	-2.61580335923894	8.06007931981466e-22	2.96970354938847e-20
AC010776.3	0.098701246804878	0.00953504508033827	-3.3717566445534	3.32194459604141e-27	5.48926178248903e-25
AL137145.1	0.0491954785853659	0.201854946463002	2.03672130772025	0.000555897060629815	0.000980688020580518
AC016027.1	3.47099181746341	0.706858608885835	-2.29585439373544	4.58025537359411e-23	2.40155120694314e-21
AL356215.1	0.0593965984878049	0.176008923133192	1.56719635255817	2.26841442818089e-08	7.74071581781627e-08
C5orf66	0.116880859536585	0.317633256323467	1.44232327830421	8.73598882369518e-19	1.51711296355445e-17
AL121782.1	0.0605068728536585	0.202310283164905	1.74139872241867	2.59402682780171e-05	5.60873445360933e-05
LINC02148	0.0144004704634146	0.00613824832135307	-1.23021702931198	2.13892614044526e-12	1.33297877072549e-11
MED4-AS1	0.125778414365854	0.349396112420719	1.47397920271812	3.19143620296975e-06	7.99398328653838e-06
AC099811.1	0.0160775253902439	0.268723869818182	4.06300720373682	0.000534793259221546	0.000943764947321069
AC087045.2	0.0558766360487805	0.022643915987315	-1.3031216923873	2.70350108631104e-09	1.06058931105425e-08
PAN3-AS1	0.48323048904878	1.07912875463002	1.15908361973255	1.55876205367112e-08	5.45566718784892e-08
AC108865.1	0.935892260609756	5.10000324104017	2.44608380167457	0.00568938904265676	0.00848120241924749
RTCA-AS1	0.987244764390244	0.468985371756871	-1.07386488775661	5.51031602515796e-14	4.34844475907183e-13
AC006252.1	0.113401801560976	0.277708615640592	1.29212837618779	1.96230646135834e-10	9.17706443721014e-10
AC010273.2	0.0364818596585366	0.168237242699789	2.2052459328312	1.8823912171483e-05	4.17602901021549e-05
AC211476.2	0.0498062545365854	0.364343269420719	2.87089951119684	5.04547807065019e-08	1.63573079187012e-07
AC004943.1	0.0952527644146342	0.313057617124736	1.71659533635772	2.00863054232885e-07	5.98527997121269e-07
DKFZP434K028	0.0158640840487805	0.106629526336152	2.74877085277843	3.48040824358954e-07	1.00629194869002e-06
LINC00365	0.150854665829268	0.435549905632135	1.52967871464315	2.23821118135861e-08	7.64722153630858e-08
AL157400.4	0.0520985107560976	0.121997809059197	1.22754120032433	0.00963548456576298	0.0137612418920276
AL157400.2	0.0410400005121951	0.116925292143763	1.51048437934497	1.38348721706167e-05	3.13295506421814e-05
USP30-AS1	5.38279530721951	2.19753386473784	-1.29247016675121	7.96904777807575e-11	3.95406892937644e-10
AC039056.2	0.165562818487805	0.409138491488372	1.30521055757734	4.85163121819566e-06	1.181596473105e-05
PGM5P3-AS1	0.0264549388780488	0.00952689893657505	-1.47345849485218	1.57338348447238e-13	1.15473218584494e-12
AL356299.2	0.105481173219512	0.815907797634249	2.95142060555754	3.21737467153256e-19	6.33369822522276e-18
AC104785.1	0.150571860902439	0.478543554135307	1.66819805388596	1.21897207191086e-12	7.95102237814584e-12
AC005757.1	0.0199851134634146	0.155897921424947	2.96360402417526	0.00664038994347274	0.00976801898078145
LINC01276	0.0091917392195122	0.0709503245623679	2.94839951119498	0.000105550540347691	0.000206815341902968
LINC02308	0.0984410012682927	0.0467028175031712	-1.0757497439378	5.22545023504338e-09	1.96107227334422e-08
AC104407.1	0.239153533756098	0.0153725503382664	-3.95950867276181	3.50521961769387e-30	9.10188694061175e-28
AC008635.1	0.0299260226829268	0.153390643458774	2.35773802848455	6.85255986255486e-07	1.89776581668419e-06
UBXN10-AS1	4.3449087214878	0.688945144792812	-2.65686484668303	2.57776611547047e-10	1.1822168736468e-09
AC105339.3	0.0497849837073171	0.170067232676533	1.77232263662558	0.00977381118382435	0.0139337496432403
LINC00930	0.204290642073171	0.0917082102029598	-1.15550031776762	3.05564608638461e-15	2.95433299805945e-14
MIR503HG	0.098864590097561	0.927702572972516	3.2301365480001	1.21457046193177e-19	2.60750107437557e-18
AL133520.1	0.779760322756098	1.56991380089641	1.00958269560591	5.15897369484597e-07	1.45534834754242e-06
AP000697.1	0.0013565716097561	0.36512449864482	8.07227945624558	1.7714622530507e-16	2.12302937711769e-15
LINC00460	0.0124739942682927	1.83415705902748	7.2000498709757	4.18372878838176e-24	2.96284066013581e-22
DPP10-AS1	3.62179263931707	0.747899901340381	-2.27578685081211	4.37659942928497e-19	8.37389357469858e-18
AC073257.2	0.024986253097561	0.148463065928118	2.57089758923432	2.00033480030937e-07	5.97034792889272e-07
AC084859.1	0.123983960658537	0.416041389006342	1.74657356238133	4.2809334241056e-06	1.05247655372623e-05
AC116345.3	0.250569402634146	0.0281204131860465	-3.1555205581339	4.26453684062727e-23	2.27985484234711e-21
AC093904.2	0.0296420204878049	0.208575762585624	2.81485582566432	6.14310757209831e-09	2.28970373141846e-08
LINC00513	0.656762188268293	2.24508833681184	1.77332923694807	1.12400440067852e-08	4.01388081001963e-08
AL049794.1	0.175093979634146	0.370562373522199	1.08158691966641	0.000139296043197312	0.000267835445541235
AL355472.4	0.0806995295609756	0.257591067862579	1.6744503995037	0.00945424122210792	0.013520581532692
AC138466.1	0.044216946097561	0.164861810312896	1.89858594994714	0.0135203018294907	0.018884786341243
AC245123.1	0.0133323576585366	0.00506785233403806	-1.39548553205243	5.58811981647119e-15	5.12134745533065e-14
LINC02285	0.198984428170732	0.0964420702621565	-1.04492100906429	8.28333939130675e-08	2.60340344096805e-07
AC018766.1	0.0949251312682927	0.389267372756871	2.03589943330361	2.13484802721849e-08	7.30780056021496e-08
AL391832.3	0.0530332957317073	0.113042594778013	1.09189617471508	0.0103654761403182	0.0147195159878008
AC068189.1	0.491754378902439	0.0952371480084567	-2.36834157614023	5.76401048930812e-16	6.32417488897327e-15
AC068722.2	0.702897626609756	0.254309087350951	-1.46673156807849	1.92739822431895e-12	1.2122378912585e-11
LINC01985	0.296109348658537	0.0294775686955603	-3.32844059825554	1.9883344055622e-32	6.77649219595667e-30
LINC01055	0.245240095365854	0.0507720375412262	-2.2720888073957	1.60660210794903e-16	1.93395172067242e-15
AL445490.1	0.0544084464878049	0.142212049086681	1.38614116305624	0.00911039847535331	0.013073421812132
AC124319.2	0.136791219219512	0.297892079446089	1.12281413975953	0.00740939804700688	0.0108059501338135
AC083805.1	0.0222322819512195	0.0492110083446089	1.14632504179841	0.013423127934807	0.0187538602686402
AC022144.1	0.146437930365854	0.729083583162791	2.31579492758743	5.68592356739418e-14	4.47407521111118e-13
AL512306.2	0.280439739463415	0.139681691412262	-1.00554786580115	5.09945149258895e-12	3.02253358577039e-11
AC007938.2	0.022268997902439	0.100471172340381	2.17367307205813	1.63915248175539e-08	5.71868105119139e-08
AL691482.3	1.63239332739024	5.14292261763425	1.65559972799033	9.37571198941805e-12	5.32559973732257e-11
AC244205.1	0.358430036853659	0.115231196357294	-1.63716019380405	1.94259423858818e-13	1.41617197633975e-12
AC036176.3	0.006805679	0.307069933116279	5.49568434085809	2.81419488147898e-08	9.44357211612608e-08
LINC00337	0.0891531507804878	0.185323884682875	1.05569113852294	3.72234044959521e-06	9.21412760070322e-06
AL645608.1	0.0382613245853659	0.122282664128964	1.67626116421864	0.000568166849508366	0.00100116051691046
AC002398.2	0.46496827195122	0.0425409418012685	-3.45020839620893	1.65385324597425e-17	2.33035187346191e-16
AC092143.3	0.0700722771219512	0.257646777900634	1.8784788654145	6.21858505596955e-09	2.31593223015526e-08
AL008727.1	0.0113145826585366	0.035747760435518	1.65966948981127	6.23197452168581e-05	0.000126896777695118
FOXP4-AS1	0.499237377317073	2.82377823183298	2.49982893335878	4.30732171959241e-22	1.72704598065716e-20
KLF7-IT1	0.0600761770487805	0.438490142245243	2.86767949471884	0.00211277798858803	0.00338752671913276
AL137002.1	0.157303246414634	0.457622259251586	1.54060878279002	0.000263941548597981	0.000487393587709038
AC012676.4	0.0861306503658537	0.241567385334038	1.48782705555365	2.2401418081897e-05	4.91965093840452e-05
AC004477.1	0.0735670482926829	0.183960219750529	1.32226221337297	5.22682572972891e-08	1.69050300736724e-07
AP000695.1	0.0736809428780488	0.311641792627907	2.08052529005756	1.24486213341507e-10	5.98609630821197e-10
AC006064.3	0.096945433	0.220215874465116	1.18367362949748	0.000675369303330775	0.00117473327306626
AC026150.1	0.0267822780487805	0.0122378538224101	-1.12992810691444	3.01165085197934e-06	7.57846428049993e-06
AL139351.1	0.0197124166341463	0.100820709879493	2.35461545868955	7.03728393006252e-05	0.000141658681494705
AP006545.2	0.110216164170732	0.226466849295983	1.03896405757279	0.0262433353715641	0.0347089274269074
AC239803.3	0.0455916558292683	0.162032382207188	1.82944045278289	9.447382316718e-06	2.19312795968767e-05
LINC01564	0.0613114676097561	0.284264347615222	2.21300432390468	0.000140082050098743	0.000269062141313295
SLC7A11-AS1	0.00813282921951219	0.146897751289641	4.174911181864	7.36582190369844e-09	2.71390721897754e-08
AL161719.1	0.513007171195122	0.213256961742072	-1.2663861541565	8.20853015746007e-15	7.37415402778085e-14
GAS6-AS1	0.210021593780488	2.52955443172093	3.59027370969008	2.13992195677406e-19	4.37040989898463e-18
C15orf54	0.00315949497560976	0.0714547989936575	4.49926503110193	1.762186987472e-07	5.30309362179074e-07
LEF1-AS1	0.0129082125609756	0.0730269603424947	2.50013994126051	6.55513021195848e-18	1.00126400688542e-16
Z97192.1	0.00597398724390244	0.0565391283784355	3.2424835801714	0.00446812091857455	0.00678492435783543
AP004609.1	0.0819237032195122	0.0201764516955603	-2.02160845221379	5.7373387496315e-10	2.49885848256714e-09
AC079209.1	0.187283835585366	0.0920769389196617	-1.02431460909767	2.0408126518946e-12	1.27899155240788e-11
AC113361.1	0.0346549803658537	0.113815801114165	1.71556625555946	0.00774957114375067	0.0112839549924893
AL136988.2	0.0801622252195122	0.290269136983087	1.85639672291187	0.00384395287944083	0.00590116786445624
AP001453.2	0.754410889658537	3.24169710390698	2.10332688924953	3.29009496385693e-21	1.06159099632614e-19
AC130371.2	1.81250862456098	0.486109377435518	-1.89863498976087	2.03247846073804e-21	6.79945094871444e-20
AP000812.1	0.0879056493414634	0.0370587010761099	-1.24614356938732	4.45071981095528e-06	1.09224910572183e-05
AL356417.2	0.0614348398536585	0.209705760684989	1.7712375444721	2.71727700377158e-05	5.83818420077479e-05
HMMR-AS1	0.0105132528292683	0.043401464205074	2.04553460251938	0.00323082669189463	0.00502214878874043
AL121583.1	0.226584196780488	0.490866575475687	1.11528368953711	0.000113599168766108	0.000221392518685342
AC136475.9	0.0706129865609756	0.379862152661734	2.42747053546371	0.000102128986434623	0.000200760404840663
AC084125.2	0.192996195634146	0.434845832642706	1.17193159889485	2.18254604789048e-08	7.46638870711844e-08
LINC02156	0.0217512534878049	0.177238640266385	3.02652271542301	3.23598620411021e-07	9.38109131898616e-07
AC090192.2	0.121730716707317	0.259827597004228	1.09386141761833	0.0369751261663472	0.0477332772218493
AC096733.2	0.486156315951219	0.173564281374207	-1.48595018522651	2.11961779618906e-17	2.94853975577014e-16
AC018410.2	0.103947547243902	0.39736319041649	1.93460251865707	0.00158482820274229	0.00260146543935994
AL133370.1	15.5763809474146	7.55125651119027	-1.04457144265041	6.38606537546806e-09	2.37538980166626e-08
MPPED2-AS1	0.0646314228780488	0.0119243784756871	-2.43832168146769	6.67970023827147e-13	4.55874911130092e-12
AL109804.1	0.0626417992439024	0.183484003575053	1.55045673563438	4.9588515879144e-05	0.000102504236955638
LINC01285	0.0233548435853659	0.0744804471987315	1.67313995222072	1.10915138374258e-05	2.54339886272005e-05
LINC01781	0.584911209756098	0.137419488378436	-2.0896310215124	9.32965884034088e-17	1.16953171623859e-15
TM4SF19-AS1	0.0611928713902439	0.138334627010571	1.17672682526282	7.79409533139903e-07	2.13359446998589e-06
AL110292.1	0.0406371770487805	0.0164221510887949	-1.30715707176304	8.54883833512351e-19	1.4989329723932e-17
AP000553.2	0.0424598037804878	0.327086409964059	2.94550220922662	3.89169385397445e-11	2.0191633288033e-10
AC073288.2	0.0419385974634146	0.110844317727273	1.40218429458631	0.00119808837847993	0.00199669190948993
AC079834.2	0.214700064560976	0.077629814397463	-1.46763988163715	5.8627032602593e-16	6.41954234501887e-15
AC011352.3	0.00180995665853659	0.220994999989429	6.93191476803954	2.51675128867048e-08	8.50827326541855e-08
AC011944.1	0.0391984657560976	0.0894501431014799	1.1902866025142	0.00790712727623379	0.0114827070671912
AL356310.1	0.0331147238780488	0.133237250099366	2.00845274975811	9.33648266737793e-06	2.16923050640016e-05
AL109615.3	0.0337623748292683	0.905990756737844	4.74600804021849	1.31258892470863e-25	1.52288242690131e-23
LINC02256	0.290724703317073	0.123283344919662	-1.23767575400819	1.53969078458615e-12	9.854382451113e-12
AC010336.2	0.265886096878049	0.0730342975369979	-1.86416231069205	2.20024316176342e-16	2.58575990540861e-15
LINC01954	1.13125832843902	0.162266386871036	-2.80149232869388	2.54890037129511e-23	1.46306881312339e-21
AC007991.4	0.028473074195122	0.184148463534884	2.69319918776384	0.000205244007442342	0.000385000196967008
AL158152.2	0.433436638853659	0.992092611458774	1.19465369080736	2.18585042648732e-07	6.4779578128453e-07
ASAP1-IT2	0.0150922903902439	0.132663197154334	3.13588453055873	0.00825961997378396	0.0119373728378065
AC018697.1	0.0819376392439024	0.019639920205074	-2.0607372588896	6.71754028590165e-17	8.6597511061517e-16
SNHG16	2.10105611663415	6.05103547728118	1.52606734809005	7.34469665386353e-25	6.56567718910128e-23
AL162412.1	0.078114146804878	0.0362705783319239	-1.10678410108285	1.43355439424935e-10	6.85716851915939e-10
LINC00920	0.603793271585366	2.45799572824313	2.02535582317378	1.02028094380287e-10	4.96749284514022e-10
SPRY4-AS1	0.0236881466341463	0.246570251393235	3.37976151830789	5.27397581477435e-23	2.68775608579108e-21
AC073333.1	0.130433670365854	0.524276933420719	2.0070127357306	3.42300563136165e-11	1.78961166901391e-10
AC007216.4	0.170604843195122	0.421335419145877	1.30431059671915	8.73474894239273e-05	0.000173454428196896
KCNIP2-AS1	0.141876679097561	0.339073325090909	1.25695982529466	2.96767986788027e-11	1.56204230883698e-10
MKX-AS1	0.0500434954146341	0.015958828551797	-1.64882780642494	3.53174937245165e-08	1.16860614854241e-07
AL162171.1	0.819782306439024	0.326026713384778	-1.33025067404489	2.06288198311398e-15	2.04724376282137e-14
LINC00996	0.994852418317073	0.358287978845666	-1.47336288494101	1.82810122132422e-15	1.83584455983075e-14
[truncated: 492 more rows]
