# Supplementary material for: Construction of a prognostic model of colon cancer patients based on metabolism-related lncRNAs
Source: Front Oncol. 2022 Sep 29;12:944476. doi: 10.3389/fonc.2022.944476 (PMC9558288; doi:10.3389/fonc.2022.944476)
Supplement: Supplementary Table 3 — According to Pearson correlation analysis, 226 metabolic-related lncRNAs were obtained, and the standards were set as |R2|>0.5 and p<0.05. [file Table_3.xlsx]

## Sheet: Sheet1
Gene	lncRNA	cor	pvalue	Regulation
PDE5A	AL138963.1	0.697119	4.54833e-70	postive
DGKH	AL138963.1	0.937368	7.52246e-218	postive
ENPP1	AL138963.1	0.568873	6.58671e-42	postive
PDE7A	AL138963.1	0.643969	9.40319e-57	postive
FMO4	AC006333.2	0.532859	4.75368e-36	postive
PDE5A	AC008115.3	0.56692	1.42906e-41	postive
DGKH	AC008115.3	0.622872	3.58474e-52	postive
MTAP	AC008115.3	0.526297	4.68101e-35	postive
PDE8A	AC008115.3	0.505245	5.18215e-32	postive
PDE7A	AC008115.3	0.569774	4.59988e-42	postive
PDE5A	Z68871.1	0.594834	1.33704e-46	postive
DGKH	Z68871.1	0.698319	2.10481e-70	postive
ENPP1	Z68871.1	0.535331	1.98282e-36	postive
MTAP	Z68871.1	0.564707	3.41582e-41	postive
PDE8A	Z68871.1	0.550671	7.38689e-39	postive
PDE7A	Z68871.1	0.656124	1.46583e-59	postive
POLA1	Z68871.1	0.647681	1.34772e-57	postive
PLCB4	Z68871.1	0.529807	1.3859e-35	postive
DGKH	THUMPD3-AS1	0.649251	5.87859e-58	postive
PDE8A	THUMPD3-AS1	0.535626	1.7853e-36	postive
PDE7A	THUMPD3-AS1	0.607223	5.40157e-49	postive
FMO4	THUMPD3-AS1	0.520178	3.77736e-34	postive
PYCR3	MINCR	0.510335	9.94858e-33	postive
DGKH	PRR7-AS1	0.576177	3.47269e-43	postive
PDE5A	AC058791.1	0.692697	7.51875e-69	postive
DGKH	AC058791.1	0.743033	3.52516e-84	postive
ENPP1	AC058791.1	0.508164	2.01819e-32	postive
MTAP	AC058791.1	0.545965	4.2354e-38	postive
PDE8A	AC058791.1	0.517633	8.89042e-34	postive
PDE7A	AC058791.1	0.651015	2.29974e-58	postive
DGKH	AC079907.1	0.624986	1.292e-52	postive
MTAP	AC079907.1	0.513683	3.30877e-33	postive
PDE7A	AC079907.1	0.58611	5.62798e-45	postive
PDE5A	AC087277.2	0.60365	2.71451e-48	postive
PLCE1	AC087277.2	0.500984	2.01925e-31	postive
DGKH	AC087277.2	0.655271	2.32927e-59	postive
PDE7A	AC087277.2	0.596815	5.62877e-47	postive
DGKH	AC245884.8	0.666041	5.9871e-62	postive
PDE7A	AC245884.8	0.503685	8.54493e-32	postive
PDE5A	EIF1AX-AS1	0.652501	1.03837e-58	postive
DGKH	EIF1AX-AS1	0.763848	1.2873e-91	postive
MTAP	EIF1AX-AS1	0.577102	2.37981e-43	postive
PDE7A	EIF1AX-AS1	0.591888	4.78932e-46	postive
PDE5A	AP000692.1	0.556708	7.5481e-40	postive
PTGS2	AP000692.1	0.647853	1.23073e-57	postive
DGKH	AP000692.1	0.604	2.31937e-48	postive
PDE7A	AP000692.1	0.502568	1.22045e-31	postive
PLPP2	AC009065.2	0.51392	3.06021e-33	postive
PDE5A	NEAT1	0.600906	9.2515e-48	postive
PTGS2	NEAT1	0.611812	6.59165e-50	postive
DGKH	NEAT1	0.79488	2.93606e-104	postive
PDE7A	NEAT1	0.555583	1.15888e-39	postive
PDE5A	AC103591.3	0.563419	5.65556e-41	postive
DGKH	AC103591.3	0.741173	1.50164e-83	postive
ENPP1	AC103591.3	0.512081	5.61165e-33	postive
PDE7A	AC103591.3	0.597107	4.95209e-47	postive
PDE5A	GK-AS1	0.504201	7.24314e-32	postive
PTGS2	GK-AS1	0.814291	2.45357e-113	postive
DGKH	GK-AS1	0.650515	3.00329e-58	postive
ENPP1	GK-AS1	0.520817	3.04248e-34	postive
DPYD	GK-AS1	0.553081	2.98856e-39	postive
AOC3	LINC02381	0.592489	3.69454e-46	postive
NPR1	LINC02381	0.659623	2.15618e-60	postive
AOX1	LINC02381	0.505609	4.60911e-32	postive
PDE2A	LINC02381	0.628009	2.96145e-53	postive
GPX3	LINC02381	0.598222	3.03436e-47	postive
PTGDS	LINC02381	0.635968	5.65991e-55	postive
PDE1A	LINC02381	0.573724	9.40869e-43	postive
PLCG2	LINC02381	0.627036	4.76518e-53	postive
P4HA3	LINC02381	0.570377	3.61525e-42	postive
CYP26B1	LINC02381	0.532619	5.17303e-36	postive
ADH1B	LINC02381	0.60902	2.37991e-49	postive
PTGIS	LINC02381	0.602894	3.81035e-48	postive
PDE5A	ARHGEF38-IT1	0.517524	9.22125e-34	postive
DGKH	ARHGEF38-IT1	0.767712	4.40683e-93	postive
PDE7A	ARHGEF38-IT1	0.515337	1.91272e-33	postive
PDE5A	AC073487.1	0.582871	2.19214e-44	postive
PTGS2	AC073487.1	0.545487	5.04947e-38	postive
DGKH	AC073487.1	0.685085	8.36203e-67	postive
MTAP	AC073487.1	0.505735	4.42561e-32	postive
PDE7A	AC073487.1	0.572872	1.32736e-42	postive
DGKH	PLAC4	0.513186	3.89969e-33	postive
PDE5A	SCARNA9	0.743183	3.13305e-84	postive
PIK3CG	SCARNA9	0.534526	2.63813e-36	postive
DGKH	SCARNA9	0.782815	4.26582e-99	postive
ENPP1	SCARNA9	0.579853	7.68051e-44	postive
MTAP	SCARNA9	0.553782	2.29341e-39	postive
PDE7A	SCARNA9	0.639496	9.43126e-56	postive
PDE5A	AP002336.2	0.668054	1.91024e-62	postive
PTGS2	AP002336.2	0.513856	3.1248e-33	postive
DGKH	AP002336.2	0.814102	3.04113e-113	postive
ENPP1	AP002336.2	0.620604	1.06198e-51	postive
MTAP	AP002336.2	0.531261	8.33513e-36	postive
PDE8A	AP002336.2	0.517003	1.09772e-33	postive
PDE7A	AP002336.2	0.663639	2.31298e-61	postive
PDE5A	CD44-AS1	0.647277	1.6671e-57	postive
PTGS2	CD44-AS1	0.603502	2.90092e-48	postive
DGKH	CD44-AS1	0.710008	9.46403e-74	postive
MTAP	CD44-AS1	0.508618	1.74134e-32	postive
PDE7A	CD44-AS1	0.557992	4.61884e-40	postive
PYCR3	MAFG-DT	0.54718	2.70608e-38	postive
PDE5A	AP000873.2	0.677205	9.45378e-65	postive
DGKH	AP000873.2	0.734331	2.79608e-81	postive
ENPP1	AP000873.2	0.50777	2.29328e-32	postive
MTAP	AP000873.2	0.582368	2.70409e-44	postive
PDE8A	AP000873.2	0.539882	3.88831e-37	postive
PDE7A	AP000873.2	0.680119	1.6742e-65	postive
PLA2G2D	AC004585.1	0.521171	2.6988e-34	postive
PDE5A	LINC01811	0.576011	3.71676e-43	postive
DGKH	LINC01811	0.730699	4.19562e-80	postive
PDE7A	LINC01811	0.534349	2.80881e-36	postive
DGKH	ZDHHC20-IT1	0.558396	3.95558e-40	postive
PDE5A	AC002128.2	0.501531	1.69729e-31	postive
DGKH	AC002128.2	0.763	2.67664e-91	postive
PDE8A	AC002128.2	0.559158	2.95044e-40	postive
PDE7A	AC002128.2	0.5964	6.75187e-47	postive
UCKL1	AL354836.1	0.578328	1.43981e-43	postive
DGKH	AC087588.2	0.701024	3.65687e-71	postive
MTAP	AC087588.2	0.554245	1.92513e-39	postive
PDE7A	AC087588.2	0.513316	3.73569e-33	postive
PIK3CG	AC104699.1	0.529946	1.32038e-35	postive
PDE5A	AC015849.3	0.570872	2.96611e-42	postive
DGKH	AC015849.3	0.689243	6.49372e-68	postive
MTAP	AC015849.3	0.542548	1.47977e-37	postive
PDE8A	AC015849.3	0.55783	4.91407e-40	postive
PDE7A	AC015849.3	0.648195	1.02752e-57	postive
PDE5A	LINC01355	0.684223	1.41307e-66	postive
DGKH	LINC01355	0.850837	9.94672e-134	postive
MTAP	LINC01355	0.551669	5.08398e-39	postive
PDE8A	LINC01355	0.514015	2.96517e-33	postive
PDE7A	LINC01355	0.665887	6.53154e-62	postive
DGKH	AC008760.1	0.512428	5.00598e-33	postive
PDE5A	AL353804.2	0.731028	3.28889e-80	postive
DGKH	AL353804.2	0.851059	7.1935e-134	postive
ENPP1	AL353804.2	0.541775	1.95978e-37	postive
MTAP	AL353804.2	0.538488	6.42009e-37	postive
PDE7A	AL353804.2	0.664892	1.14481e-61	postive
DGKH	AL354993.2	0.671846	2.16733e-63	postive
PDE7A	AL354993.2	0.520651	3.21876e-34	postive
PLCB4	AL354993.2	0.532939	4.62236e-36	postive
FMO4	AC092119.2	0.513336	3.71179e-33	postive
PDE5A	PSPC1-AS2	0.54062	2.97837e-37	postive
DGKH	PSPC1-AS2	0.906551	1.50286e-178	postive
PDE7A	PSPC1-AS2	0.538597	6.17372e-37	postive
PDE5A	AL109614.1	0.641147	4.04517e-56	postive
DGKH	AL109614.1	0.921495	1.40127e-195	postive
ENPP1	AL109614.1	0.609994	1.52318e-49	postive
PDE8A	AL109614.1	0.576426	3.13732e-43	postive
PDE7A	AL109614.1	0.671904	2.09489e-63	postive
PDE5A	AL161891.1	0.561835	1.04792e-40	postive
DGKH	AL161891.1	0.853927	1.06114e-135	postive
PDE7A	AL161891.1	0.625538	9.88391e-53	postive
DGKH	AL078587.1	0.702448	1.44421e-71	postive
PDE7A	AL078587.1	0.517446	9.46295e-34	postive
PDE8A	AC010761.1	0.501471	1.73004e-31	postive
PDE7A	AC010761.1	0.600601	1.05928e-47	postive
AOC3	FENDRR	0.618384	3.04915e-51	postive
PDE5A	FENDRR	0.505968	4.10542e-32	postive
PDE2A	FENDRR	0.587749	2.81137e-45	postive
ADCY5	FENDRR	0.609102	2.29221e-49	postive
PTGS1	FENDRR	0.565343	2.66075e-41	postive
PLPP1	FENDRR	0.591452	5.77636e-46	postive
PDE5A	AC005261.1	0.686216	4.19218e-67	postive
DGKH	AC005261.1	0.781055	2.26584e-98	postive
ENPP1	AC005261.1	0.547226	2.65992e-38	postive
MTAP	AC005261.1	0.624555	1.59169e-52	postive
PDE7A	AC005261.1	0.658409	4.20389e-60	postive
PDE5A	AC009032.1	0.641574	3.2469e-56	postive
DGKH	AC009032.1	0.861028	2.0717e-140	postive
ENPP1	AC009032.1	0.555825	1.0569e-39	postive
PDE7A	AC009032.1	0.610653	1.12481e-49	postive
DGKH	TSPOAP1-AS1	0.659922	1.82732e-60	postive
PDE5A	AC131971.1	0.698657	1.69353e-70	postive
PIK3CG	AC131971.1	0.525354	6.47592e-35	postive
DGKH	AC131971.1	0.833044	3.49888e-123	postive
ENPP1	AC131971.1	0.542761	1.36932e-37	postive
MTAP	AC131971.1	0.573701	9.49822e-43	postive
PDE8A	AC131971.1	0.504393	6.81181e-32	postive
PDE7A	AC131971.1	0.645439	4.37217e-57	postive
PDE5A	AC078778.1	0.594942	1.27579e-46	postive
DGKH	AC078778.1	0.758847	9.23812e-90	postive
ENPP1	AC078778.1	0.508088	2.06843e-32	postive
MTAP	AC078778.1	0.576078	3.61668e-43	postive
PDE8A	AC078778.1	0.509598	1.26552e-32	postive
PDE7A	AC078778.1	0.657386	7.36316e-60	postive
DGKH	AL035071.1	0.569163	5.86893e-42	postive
PDE7A	AL035071.1	0.56077	1.58356e-40	postive
PDE5A	AC000123.1	0.652533	1.02055e-58	postive
DGKH	AC000123.1	0.842015	2.45469e-128	postive
ENPP1	AC000123.1	0.572222	1.7248e-42	postive
MTAP	AC000123.1	0.56563	2.37702e-41	postive
PDE8A	AC000123.1	0.559736	2.36185e-40	postive
PDE7A	AC000123.1	0.671267	3.02768e-63	postive
DGKH	AC020915.2	0.649583	4.93007e-58	postive
PDE7A	AC020915.2	0.533968	3.21432e-36	postive
PDE5A	AC026356.1	0.71171	2.98222e-74	postive
PTGS2	AC026356.1	0.503942	7.87003e-32	postive
DGKH	AC026356.1	0.719908	1.01799e-76	postive
MTAP	AC026356.1	0.600019	1.37168e-47	postive
PDE7A	AC026356.1	0.67671	1.2666e-64	postive
PDE5A	AL136115.2	0.644064	8.95134e-57	postive
PIK3CG	AL136115.2	0.512609	4.71659e-33	postive
PTGS2	AL136115.2	0.683906	1.71291e-66	postive
DGKH	AL136115.2	0.691399	1.69586e-68	postive
ENPP1	AL136115.2	0.523484	1.22868e-34	postive
PDE7A	AL136115.2	0.528746	2.00499e-35	postive
PDE5A	AL049539.1	0.673238	9.66484e-64	postive
DGKH	AL049539.1	0.868138	2.14282e-145	postive
ENPP1	AL049539.1	0.54069	2.9038e-37	postive
MTAP	AL049539.1	0.53943	4.57638e-37	postive
PDE7A	AL049539.1	0.654132	4.31542e-59	postive
PDE5A	AC004253.1	0.525111	7.03885e-35	postive
DGKH	AC004253.1	0.698776	1.56813e-70	postive
PDE7A	AC004253.1	0.608511	3.00401e-49	postive
PDE5A	AC108058.1	0.605155	1.37877e-48	postive
DGKH	AC108058.1	0.742586	4.99893e-84	postive
PDE8A	AC108058.1	0.53812	7.32793e-37	postive
PDE7A	AC108058.1	0.592144	4.28765e-46	postive
PDE5A	LMO7-AS1	0.53072	1.00747e-35	postive
DGKH	LMO7-AS1	0.811315	7.06609e-112	postive
PTGS2	AP005899.1	0.526926	3.76714e-35	postive
PDE5A	AL157838.1	0.563405	5.687e-41	postive
DGKH	AL157838.1	0.824513	1.47438e-118	postive
PDE8A	AL157838.1	0.526917	3.77858e-35	postive
PDE7A	AL157838.1	0.604624	1.75143e-48	postive
PDE5A	AC016831.4	0.72341	8.45318e-78	postive
PIK3CG	AC016831.4	0.500128	2.64761e-31	postive
DGKH	AC016831.4	0.785195	4.34512e-100	postive
ENPP1	AC016831.4	0.531673	7.21372e-36	postive
MTAP	AC016831.4	0.559346	2.74513e-40	postive
PDE8A	AC016831.4	0.525629	5.89056e-35	postive
PDE7A	AC016831.4	0.660808	1.11954e-60	postive
PDE5A	AL355075.2	0.628638	2.17428e-53	postive
PTGS2	AL355075.2	0.508875	1.60168e-32	postive
DGKH	AL355075.2	0.783388	2.46817e-99	postive
MTAP	AL355075.2	0.546828	3.08101e-38	postive
PDE8A	AL355075.2	0.513051	4.07759e-33	postive
PDE7A	AL355075.2	0.629185	1.66153e-53	postive
PDE5A	AL035071.2	0.64898	6.78574e-58	postive
DGKH	AL035071.2	0.898977	5.54073e-171	postive
ENPP1	AL035071.2	0.612073	5.84276e-50	postive
MTAP	AL035071.2	0.506424	3.54462e-32	postive
PDE8A	AL035071.2	0.55575	1.08746e-39	postive
PDE7A	AL035071.2	0.652205	1.21731e-58	postive
IMPDH1	VPS9D1-AS1	0.510866	8.36113e-33	postive
PYCR3	VPS9D1-AS1	0.622325	4.66167e-52	postive
PDE5A	LINC01473	0.648451	8.97543e-58	postive
DGKH	LINC01473	0.876327	1.64759e-151	postive
ENPP1	LINC01473	0.564501	3.70283e-41	postive
MTAP	LINC01473	0.508241	1.96794e-32	postive
PDE7A	LINC01473	0.672938	1.15086e-63	postive
PDE5A	AP001429.1	0.713937	6.50576e-75	postive
PTGS2	AP001429.1	0.51179	6.17492e-33	postive
DGKH	AP001429.1	0.791663	7.543e-103	postive
ENPP1	AP001429.1	0.544339	7.69571e-38	postive
MTAP	AP001429.1	0.557191	6.27603e-40	postive
PDE7A	AP001429.1	0.618645	2.69508e-51	postive
PDE5A	AC007038.2	0.673542	8.10005e-64	postive
DGKH	AC007038.2	0.858332	1.36282e-138	postive
ENPP1	AC007038.2	0.532608	5.19334e-36	postive
MTAP	AC007038.2	0.549758	1.0389e-38	postive
PDE7A	AC007038.2	0.690828	2.42384e-68	postive
PDE5A	AC048344.4	0.712253	2.06014e-74	postive
DGKH	AC048344.4	0.772074	9.01285e-95	postive
MTAP	AC048344.4	0.574014	8.36587e-43	postive
PDE7A	AC048344.4	0.658625	3.73364e-60	postive
DGKH	AC004066.2	0.531684	7.18627e-36	postive
DGKH	ZKSCAN2-DT	0.591388	5.93936e-46	postive
PLCG1	AC108134.3	0.514712	2.3537e-33	postive
PDE5A	AC093788.1	0.697593	3.35639e-70	postive
DGKH	AC093788.1	0.857445	5.30287e-138	postive
ENPP1	AC093788.1	0.531642	7.29355e-36	postive
MTAP	AC093788.1	0.551101	6.29021e-39	postive
PDE7A	AC093788.1	0.687766	1.61714e-67	postive
PTGS2	AL024508.1	0.51802	7.80894e-34	postive
DGKH	AL024508.1	0.552991	3.09167e-39	postive
DGKH	AL139089.1	0.541901	1.8718e-37	postive
DGKH	AC004837.2	0.697232	4.22847e-70	postive
PDE7A	AC004837.2	0.507639	2.39286e-32	postive
PDE5A	Z83843.1	0.689242	6.49777e-68	postive
DGKH	Z83843.1	0.792573	3.02931e-103	postive
MTAP	Z83843.1	0.51454	2.49203e-33	postive
PDE7A	Z83843.1	0.606389	7.88818e-49	postive
DGKH	AC004593.1	0.882327	2.84739e-156	postive
PDE5A	AC026368.1	0.601976	5.74366e-48	postive
DGKH	AC026368.1	0.747813	8.01724e-86	postive
MTAP	AC026368.1	0.538928	5.48117e-37	postive
PDE7A	AC026368.1	0.591115	6.67805e-46	postive
PDE5A	MIR17HG	0.580555	5.74494e-44	postive
DGKH	MIR17HG	0.947894	4.06073e-236	postive
ENPP1	MIR17HG	0.562213	9.04981e-41	postive
PDE8A	MIR17HG	0.518996	5.62629e-34	postive
PDE7A	MIR17HG	0.628885	1.92614e-53	postive
PDE5A	LINC02595	0.602568	4.40741e-48	postive
DGKH	LINC02595	0.765024	4.64119e-92	postive
MTAP	LINC02595	0.536417	1.3471e-36	postive
PDE7A	LINC02595	0.562157	9.24591e-41	postive
PTGS2	HIF1A-AS2	0.682011	5.38274e-66	postive
DGKH	HIF1A-AS2	0.591034	6.9135e-46	postive
DPYD	HIF1A-AS2	0.547308	2.58039e-38	postive
PDE5A	AC068790.5	0.663115	3.10203e-61	postive
DGKH	AC068790.5	0.812292	2.36135e-112	postive
ENPP1	AC068790.5	0.521291	2.59186e-34	postive
PDE8A	AC068790.5	0.514319	2.68128e-33	postive
PDE7A	AC068790.5	0.601198	8.12292e-48	postive
DGKH	AC007128.1	0.680514	1.32258e-65	postive
PDE7A	AC007128.1	0.55753	5.51307e-40	postive
TAZ	AC010973.2	0.588269	2.25467e-45	postive
DGKH	INE1	0.520324	3.59524e-34	postive
PDE5A	AF117829.1	0.727566	4.19261e-79	postive
DGKH	AF117829.1	0.817413	6.75484e-115	postive
ENPP1	AF117829.1	0.581541	3.81606e-44	postive
MTAP	AF117829.1	0.576561	2.96917e-43	postive
PDE7A	AF117829.1	0.725065	2.57227e-78	postive
DGKH	AL117379.1	0.731917	1.69984e-80	postive
ENPP1	AL117379.1	0.512998	4.14942e-33	postive
PDE7A	AL117379.1	0.544227	8.01825e-38	postive
PDE5A	AL117381.1	0.614091	2.2893e-50	postive
DGKH	AL117381.1	0.841526	4.77567e-128	postive
PDE8A	AL117381.1	0.501291	1.83209e-31	postive
PDE7A	AL117381.1	0.609221	2.17106e-49	postive
PDE5A	AC092338.1	0.651862	1.46272e-58	postive
DGKH	AC092338.1	0.871086	1.5085e-147	postive
ENPP1	AC092338.1	0.571386	2.41347e-42	postive
MTAP	AC092338.1	0.509182	1.44909e-32	postive
PDE8A	AC092338.1	0.51072	8.77256e-33	postive
PDE7A	AC092338.1	0.614648	1.76513e-50	postive
DGKH	AL137782.1	0.72651	9.04038e-79	postive
PDE7A	AL137782.1	0.512536	4.83188e-33	postive
PPAT	AC099850.3	0.547988	2.00605e-38	postive
PNPT1	AC099850.3	0.521049	2.81282e-34	postive
PAICS	AC099850.3	0.510665	8.93113e-33	postive
POLR1B	AC099850.3	0.500362	2.45921e-31	postive
GMPS	AC099850.3	0.542494	1.509e-37	postive
PRIM1	AC099850.3	0.512361	5.11868e-33	postive
PDE5A	Z82243.1	0.561006	1.44543e-40	postive
DGKH	Z82243.1	0.724338	4.34313e-78	postive
PDE8A	Z82243.1	0.506602	3.34638e-32	postive
PDE7A	Z82243.1	0.623103	3.20777e-52	postive
PDE5A	AC018809.1	0.501029	1.99087e-31	postive
DGKH	AC018809.1	0.583372	1.77822e-44	postive
PDE7A	AC018809.1	0.512321	5.18595e-33	postive
PDE5A	DLEU2	0.587608	2.98469e-45	postive
DGKH	DLEU2	0.950055	2.44714e-240	postive
PDE7A	DLEU2	0.582437	2.62799e-44	postive
PDE5A	AC007938.3	0.669287	9.4459e-63	postive
DGKH	AC007938.3	0.700829	4.15306e-71	postive
MTAP	AC007938.3	0.551833	4.78021e-39	postive
PDE7A	AC007938.3	0.600726	1.00226e-47	postive
AOC3	MBNL1-AS1	0.625844	8.51845e-53	postive
PDE5A	MBNL1-AS1	0.789614	5.78813e-102	postive
PDE1A	MBNL1-AS1	0.603724	2.62632e-48	postive
ADCY5	MBNL1-AS1	0.542293	1.62347e-37	postive
PTGIS	MBNL1-AS1	0.582881	2.18311e-44	postive
PDE5A	ALG13-AS1	0.726955	6.54144e-79	postive
DGKH	ALG13-AS1	0.779563	9.22447e-98	postive
ENPP1	ALG13-AS1	0.510659	8.9485e-33	postive
MTAP	ALG13-AS1	0.581261	4.28688e-44	postive
PDE7A	ALG13-AS1	0.666772	3.95783e-62	postive
PDE5A	AC141002.1	0.529522	1.53056e-35	postive
DGKH	AC141002.1	0.582969	2.10466e-44	postive
PDE7A	AC141002.1	0.531308	8.20007e-36	postive
PDE5A	LINC-PINT	0.68439	1.27642e-66	postive
PIK3CG	LINC-PINT	0.518921	5.76878e-34	postive
DGKH	LINC-PINT	0.802333	1.26403e-107	postive
ENPP1	LINC-PINT	0.59348	2.4069e-46	postive
MTAP	LINC-PINT	0.558144	4.35719e-40	postive
PDE8A	LINC-PINT	0.548307	1.78216e-38	postive
PDE7A	LINC-PINT	0.666625	4.30195e-62	postive
PDE5A	AL162724.2	0.58085	5.08273e-44	postive
DGKH	AL162724.2	0.688701	9.08289e-68	postive
PDE7A	AL162724.2	0.558329	4.05816e-40	postive
DGKH	NCBP2-AS1	0.625004	1.28048e-52	postive
PDE8A	NCBP2-AS1	0.51005	1.09192e-32	postive
PDE7A	NCBP2-AS1	0.517798	8.41063e-34	postive
PDE5A	AL513327.1	0.629848	1.19853e-53	postive
PIK3CG	AL513327.1	0.510736	8.72428e-33	postive
PTGS2	AL513327.1	0.548922	1.41854e-38	postive
DGKH	AL513327.1	0.791535	8.56759e-103	postive
DPYD	AL513327.1	0.517176	1.0359e-33	postive
PDE8A	AL513327.1	0.514461	2.55826e-33	postive
PDE7A	AL513327.1	0.6084	3.16019e-49	postive
DGKH	AC024060.1	0.604493	1.85793e-48	postive
PDE7A	AC024060.1	0.583774	1.5033e-44	postive
PDE5A	SP2-AS1	0.568913	6.48413e-42	postive
ACOX1	SP2-AS1	0.511858	6.03951e-33	postive
DGKH	SP2-AS1	0.740904	1.8496e-83	postive
ENPP1	SP2-AS1	0.511302	7.24723e-33	postive
PDE7A	SP2-AS1	0.598326	2.89805e-47	postive
FMO4	SP2-AS1	0.514781	2.30029e-33	postive
PDE5A	AC011468.1	0.546389	3.62319e-38	postive
DGKH	AC011468.1	0.691785	1.33245e-68	postive
MTAP	AC011468.1	0.508784	1.64982e-32	postive
PDE7A	AC011468.1	0.524902	7.56326e-35	postive
PDE5A	AL590723.1	0.68685	2.84164e-67	postive
PIK3CG	AL590723.1	0.508064	2.08446e-32	postive
PTGS2	AL590723.1	0.563154	6.27033e-41	postive
DGKH	AL590723.1	0.815566	5.70497e-114	postive
ENPP1	AL590723.1	0.562805	7.18583e-41	postive
MTAP	AL590723.1	0.554632	1.6624e-39	postive
PDE7A	AL590723.1	0.645691	3.83135e-57	postive
PDE5A	MACC1-AS1	0.659911	1.83855e-60	postive
DGKH	MACC1-AS1	0.865659	1.26407e-143	postive
MTAP	MACC1-AS1	0.507827	2.25088e-32	postive
PDE7A	MACC1-AS1	0.5891	1.58254e-45	postive
PDE5A	AC015813.1	0.585121	8.53926e-45	postive
DGKH	AC015813.1	0.643632	1.12051e-56	postive
MTAP	AC015813.1	0.547764	2.17991e-38	postive
PDE7A	AC015813.1	0.620384	1.17965e-51	postive
TAZ	MHENCR	0.615477	1.19828e-50	postive
PDE5A	ZNF433-AS1	0.555627	1.13955e-39	postive
DGKH	ZNF433-AS1	0.724468	3.95456e-78	postive
MTAP	ZNF433-AS1	0.525023	7.2536e-35	postive
PDE7A	ZNF433-AS1	0.533388	3.94484e-36	postive
PDE5A	AC018695.4	0.552528	3.6812e-39	postive
DGKH	AC018695.4	0.80497	7.52834e-109	postive
MTAP	AC018695.4	0.501076	1.96113e-31	postive
PDE8A	AC018695.4	0.507697	2.34825e-32	postive
PDE7A	AC018695.4	0.642969	1.58012e-56	postive
PDE5A	MALAT1	0.584593	1.06627e-44	postive
PTGS2	MALAT1	0.55541	1.23741e-39	postive
DGKH	MALAT1	0.688638	9.44474e-68	postive
PDE7A	MALAT1	0.526507	4.35286e-35	postive
PDE5A	AL080317.2	0.655951	1.6099e-59	postive
DGKH	AL080317.2	0.899339	2.48599e-171	postive
ENPP1	AL080317.2	0.588358	2.17049e-45	postive
MTAP	AL080317.2	0.531619	7.35186e-36	postive
PDE8A	AL080317.2	0.509699	1.22452e-32	postive
PDE7A	AL080317.2	0.666179	5.53716e-62	postive
PDE5A	AC000061.1	0.593098	2.83965e-46	postive
DGKH	AC000061.1	0.700589	4.8537e-71	postive
PDE7A	AC000061.1	0.546666	3.27189e-38	postive
PDE5A	AC004908.2	0.672407	1.56576e-63	postive
DGKH	AC004908.2	0.740605	2.33258e-83	postive
MTAP	AC004908.2	0.55128	5.88126e-39	postive
PDE7A	AC004908.2	0.610632	1.13588e-49	postive
PDE5A	AL365277.1	0.659688	2.08014e-60	postive
DGKH	AL365277.1	0.784084	1.26639e-99	postive
MTAP	AL365277.1	0.553181	2.87833e-39	postive
PDE8A	AL365277.1	0.548006	1.99329e-38	postive
PDE7A	AL365277.1	0.651186	2.09956e-58	postive
DGKH	AC010536.2	0.608292	3.31955e-49	postive
PDE7A	AC010536.2	0.511592	6.59086e-33	postive
DGKH	AC093732.1	0.506506	3.45113e-32	postive
DGKH	AC004241.3	0.515762	1.66062e-33	postive
MTAP	AC004241.3	0.515851	1.61195e-33	postive
PDE5A	AC008870.2	0.580437	6.03031e-44	postive
DGKH	AC008870.2	0.625793	8.73155e-53	postive
MTAP	AC008870.2	0.541507	2.15959e-37	postive
PDE7A	AC008870.2	0.654544	3.45352e-59	postive
UCKL1	SNHG17	0.547486	2.41657e-38	postive
PTGS2	GK-IT1	0.80315	5.29966e-108	postive
DGKH	GK-IT1	0.60818	3.49326e-49	postive
ENPP1	GK-IT1	0.510521	9.36078e-33	postive
DPYD	GK-IT1	0.555026	1.43189e-39	postive
PLCE1	AL158837.1	0.541533	2.13978e-37	postive
PDE8A	AL158837.1	0.500969	2.02874e-31	postive
P4HA3	LINC01705	0.57328	1.12568e-42	postive
PDE5A	FTX	0.69772	3.09239e-70	postive
DGKH	FTX	0.803361	4.22988e-108	postive
MTAP	FTX	0.538012	7.61488e-37	postive
PDE7A	FTX	0.612366	5.10251e-50	postive
DGKH	AL031716.1	0.600973	8.9791e-48	postive
PTGS2	AC084117.1	0.570334	3.67846e-42	postive
DGKH	AC084117.1	0.732302	1.2766e-80	postive
ENPP1	AC084117.1	0.511476	6.84618e-33	postive
PDE7A	AC084117.1	0.538968	5.40257e-37	postive
NANP	AL031673.1	0.505848	4.26741e-32	postive
DGKH	AL031673.1	0.669981	6.34706e-63	postive
PDE7A	AL031673.1	0.545842	4.43252e-38	postive
PDE5A	AC087222.1	0.506156	3.86387e-32	postive
DGKH	AC087222.1	0.585575	7.05174e-45	postive
PDE7A	AC087222.1	0.542256	1.64555e-37	postive
PDE5A	AC108727.1	0.574432	7.06177e-43	postive
PTGS2	AC108727.1	0.524212	9.5813e-35	postive
DGKH	AC108727.1	0.629706	1.28599e-53	postive
MTAP	AC108727.1	0.505841	4.27762e-32	postive
PDE7A	AC108727.1	0.507727	2.32495e-32	postive
PDE5A	ANKRD10-IT1	0.601016	8.80964e-48	postive
DGKH	ANKRD10-IT1	0.963115	1.15867e-270	postive
PDE7A	ANKRD10-IT1	0.592867	3.13802e-46	postive
TRMT11	SNHG1	0.531958	6.52755e-36	postive
PDE5A	N4BP2L2-IT2	0.663391	2.65862e-61	postive
DGKH	N4BP2L2-IT2	0.938137	4.50973e-219	postive
PDE7A	N4BP2L2-IT2	0.597834	3.59935e-47	postive
PDE5A	AC019080.5	0.656918	9.51021e-60	postive
DGKH	AC019080.5	0.844414	9.05201e-130	postive
MTAP	AC019080.5	0.558106	4.42129e-40	postive
PDE7A	AC019080.5	0.642664	1.85007e-56	postive
DGKH	AC008649.2	0.630815	7.43244e-54	postive
TAZ	AC073335.2	0.550073	9.23884e-39	postive
PDE5A	AL021578.1	0.525356	6.47183e-35	postive
DGKH	AL021578.1	0.814878	1.25425e-113	postive
ENPP1	AL021578.1	0.553933	2.16659e-39	postive
PDE8A	AL021578.1	0.530912	9.42038e-36	postive
PDE7A	AL021578.1	0.562846	7.07298e-41	postive
PDE5A	AC005519.1	0.506055	3.99264e-32	postive
DGKH	AC005519.1	0.646446	2.57977e-57	postive
PDE7A	AC005519.1	0.565601	2.40385e-41	postive
PDE5A	DLEU1	0.641991	2.61887e-56	postive
DGKH	DLEU1	0.964971	7.55172e-276	postive
ENPP1	DLEU1	0.544981	6.08116e-38	postive
MTAP	DLEU1	0.503197	9.98789e-32	postive
PDE7A	DLEU1	0.647169	1.76444e-57	postive
PDE5A	AL133243.2	0.71878	2.25148e-76	postive
PIK3CG	AL133243.2	0.500416	2.41695e-31	postive
DGKH	AL133243.2	0.911265	1.3571e-183	postive
ENPP1	AL133243.2	0.569014	6.22928e-42	postive
MTAP	AL133243.2	0.554069	2.0578e-39	postive
PDE7A	AL133243.2	0.668898	1.18045e-62	postive
DGKH	AC011676.1	0.587737	2.82622e-45	postive
PDE7A	AC011676.1	0.566817	1.48849e-41	postive
PTGS2	AC104695.3	0.540188	3.48085e-37	postive
DGKH	AC104695.3	0.568146	8.79558e-42	postive
AHCY	SNHG11	0.568653	7.19116e-42	postive
UCKL1	SNHG11	0.631889	4.36358e-54	postive
PLCG1	SNHG11	0.591997	4.56816e-46	postive
QPRT	SNHG11	0.558036	4.54028e-40	postive
DGKH	SNHG4	0.510013	1.10542e-32	postive
PDE7A	SNHG4	0.515754	1.66503e-33	postive
DPYD	WNT5A-AS1	0.568468	7.73981e-42	postive
P4HA3	WNT5A-AS1	0.52971	1.43354e-35	postive
PDE5A	AC113143.1	0.613627	2.8414e-50	postive
DGKH	AC113143.1	0.772798	4.6854e-95	postive
ENPP1	AC113143.1	0.514269	2.72575e-33	postive
MTAP	AC113143.1	0.54948	1.15255e-38	postive
PDE8A	AC113143.1	0.502339	1.31295e-31	postive
PDE7A	AC113143.1	0.656215	1.39482e-59	postive
PDE5A	AC048341.2	0.63109	6.48772e-54	postive
PTGS2	AC048341.2	0.556318	8.75855e-40	postive
DGKH	AC048341.2	0.748653	4.08536e-86	postive
ENPP1	AC048341.2	0.550459	7.99833e-39	postive
PDE8A	AC048341.2	0.516891	1.13964e-33	postive
PDE7A	AC048341.2	0.646108	3.07975e-57	postive
DGKH	AL353796.1	0.583576	1.63313e-44	postive
MTAP	AL353796.1	0.551775	4.88445e-39	postive
PDE7A	AL353796.1	0.558443	3.88435e-40	postive
DGKH	LINC01138	0.591197	6.44703e-46	postive
PDE7A	LINC01138	0.554045	2.07611e-39	postive
PDE7A	AC100814.1	0.590969	7.1103e-46	postive
PDE5A	AC091057.4	0.645654	3.90701e-57	postive
DGKH	AC091057.4	0.739401	5.90629e-83	postive
MTAP	AC091057.4	0.588743	1.84272e-45	postive
PDE7A	AC091057.4	0.595142	1.16958e-46	postive
PDE5A	AC138932.5	0.580341	6.27541e-44	postive
PIK3CG	AC138932.5	0.503593	8.80014e-32	postive
DGKH	AC138932.5	0.807805	3.45148e-110	postive
PDE8A	AC138932.5	0.54247	1.52244e-37	postive
PDE7A	AC138932.5	0.584963	9.12715e-45	postive
PDE5A	AC020978.3	0.670844	3.86321e-63	postive
DGKH	AC020978.3	0.790135	3.45329e-102	postive
MTAP	AC020978.3	0.539128	5.10182e-37	postive
PDE7A	AC020978.3	0.615672	1.09377e-50	postive
SPHK1	SMIM25	0.537352	9.64679e-37	postive
IL4I1	SMIM25	0.510147	1.05785e-32	postive
HMOX1	SMIM25	0.531817	6.85886e-36	postive
P4HA3	SMIM25	0.537849	8.07448e-37	postive
DGKH	AL034550.1	0.715928	1.64622e-75	postive
PDE8A	AL034550.1	0.565621	2.38501e-41	postive
PDE7A	AL034550.1	0.560841	1.54116e-40	postive
DGKH	AC006042.1	0.639394	9.93677e-56	postive
DPYD	LINC01614	0.557127	6.4306e-40	postive
PDE1A	LINC01614	0.520539	3.34242e-34	postive
P4HA3	LINC01614	0.711143	4.38628e-74	postive
PDE5A	AC243967.2	0.538056	7.49598e-37	postive
DGKH	AC243967.2	0.665292	9.13897e-62	postive
ENPP1	AC243967.2	0.519091	5.44831e-34	postive
PDE7A	AC243967.2	0.600056	1.34896e-47	postive
PDE5A	AP000786.1	0.688164	1.26577e-67	postive
DGKH	AP000786.1	0.63784	2.19359e-55	postive
MTAP	AP000786.1	0.564604	3.55614e-41	postive
PDE7A	AP000786.1	0.612471	4.85962e-50	postive
PDE5A	AC090739.1	0.685571	6.21738e-67	postive
DGKH	AC090739.1	0.807242	6.38752e-110	postive
ENPP1	AC090739.1	0.584281	1.21524e-44	postive
MTAP	AC090739.1	0.554252	1.91985e-39	postive
PDE8A	AC090739.1	0.532063	6.29184e-36	postive
PDE7A	AC090739.1	0.678576	4.19844e-65	postive
PDE5A	AC016394.1	0.513894	3.08632e-33	postive
DGKH	AC016394.1	0.685156	8.00742e-67	postive
MTAP	AC016394.1	0.509442	1.33166e-32	postive
PDE7A	AC016394.1	0.617449	4.74324e-51	postive
PDE5A	MIR100HG	0.829125	5.01644e-121	postive
PIK3CG	MIR100HG	0.586118	5.60885e-45	postive
PTGS2	MIR100HG	0.555231	1.32468e-39	postive
DGKH	MIR100HG	0.514423	2.59003e-33	postive
DPYD	MIR100HG	0.567566	1.10697e-41	postive
PDE1A	MIR100HG	0.764254	9.05964e-92	postive
PTGIS	MIR100HG	0.622267	4.79439e-52	postive
PYCR3	AC109322.1	0.641859	2.80361e-56	postive
PDE5A	AL133330.1	0.607551	4.65295e-49	postive
PTGS2	AL133330.1	0.601316	7.70725e-48	postive
DGKH	AL133330.1	0.595685	9.22933e-47	postive
PDE7A	AL133330.1	0.510382	9.79591e-33	postive
TAZ	LINC01569	0.587361	3.31579e-45	postive
PDE5A	AP002907.1	0.70476	3.15736e-72	postive
DGKH	AP002907.1	0.79071	1.95135e-102	postive
ENPP1	AP002907.1	0.550436	8.06717e-39	postive
MTAP	AP002907.1	0.587939	2.59419e-45	postive
PDE7A	AP002907.1	0.679176	2.9393e-65	postive
PDE5A	AC010542.5	0.526258	4.74452e-35	postive
DGKH	AC010542.5	0.735472	1.18285e-81	postive
PDE7A	AC010542.5	0.561311	1.28447e-40	postive
PDE5A	AC022211.1	0.55402	2.09601e-39	postive
DGKH	AC022211.1	0.745284	5.9966e-85	postive
MTAP	AC022211.1	0.515903	1.58401e-33	postive
PDE7A	AC022211.1	0.589714	1.21714e-45	postive
PDE5A	AL031670.1	0.638682	1.429e-55	postive
PTGS2	AL031670.1	0.527724	2.85842e-35	postive
DGKH	AL031670.1	0.702364	1.52593e-71	postive
MTAP	AL031670.1	0.558191	4.2789e-40	postive
PDE7A	AL031670.1	0.606327	8.11309e-49	postive
UCKL1	AL121832.2	0.580413	6.09081e-44	postive
TAZ	AL121832.2	0.572031	1.86261e-42	postive
CA2	AL121790.2	0.52891	1.89437e-35	postive
PLCG1	AL121832.3	0.536689	1.22266e-36	postive
PDE5A	AC112496.1	0.544592	7.01502e-38	postive
PIK3CG	AC112496.1	0.510036	1.09713e-32	postive
PTGS2	AC112496.1	0.705013	2.67001e-72	postive
DGKH	AC112496.1	0.753982	5.34271e-88	postive
ENPP1	AC112496.1	0.518	7.8609e-34	postive
DPYD	AC112496.1	0.566225	1.88059e-41	postive
PDE7A	AC112496.1	0.54114	2.46758e-37	postive
AOC3	SERTAD4-AS1	0.599295	1.88974e-47	postive
PDE2A	SERTAD4-AS1	0.559652	2.43892e-40	postive
PDE1A	SERTAD4-AS1	0.51679	1.1785e-33	postive
PTGS1	SERTAD4-AS1	0.514028	2.95286e-33	postive
PLPP1	SERTAD4-AS1	0.537028	1.08325e-36	postive
SRM	AC084125.4	0.52731	3.29938e-35	postive
UCKL1	AC084125.4	0.546131	3.98442e-38	postive
POLD1	AC084125.4	0.507058	2.8881e-32	postive
PDE5A	CASC19	0.532663	5.09422e-36	postive
DGKH	CASC19	0.662239	5.05721e-61	postive
MTAP	CASC19	0.503049	1.0469e-31	postive
PDE7A	CASC19	0.609453	1.95221e-49	postive
PDE5A	AP000866.6	0.711155	4.3515e-74	postive
DGKH	AP000866.6	0.83947	7.66243e-127	postive
ENPP1	AP000866.6	0.542265	1.6399e-37	postive
MTAP	AP000866.6	0.57715	2.33408e-43	postive
PDE7A	AP000866.6	0.657363	7.45555e-60	postive
DGKH	AL354696.1	0.693974	3.36186e-69	postive
PDE5A	FMR1-IT1	0.627115	4.58552e-53	postive
DGKH	FMR1-IT1	0.694681	2.14904e-69	postive
PDE7A	FMR1-IT1	0.608289	3.32431e-49	postive
PDE5A	AL355488.1	0.631386	5.6016e-54	postive
DGKH	AL355488.1	0.737681	2.20811e-82	postive
ENPP1	AL355488.1	0.510097	1.07517e-32	postive
MTAP	AL355488.1	0.586668	4.4451e-45	postive
PDE8A	AL355488.1	0.533136	4.31211e-36	postive
PDE7A	AL355488.1	0.662007	5.75485e-61	postive
POLR1D	PAN3-AS1	0.558784	3.40738e-40	postive
DGKH	AL356299.2	0.614301	2.07588e-50	postive
PDE7A	AL356299.2	0.53035	1.14664e-35	postive
AOC3	UBXN10-AS1	0.61225	5.38358e-50	postive
PDE2A	UBXN10-AS1	0.566718	1.54779e-41	postive
ADCY5	UBXN10-AS1	0.505985	4.08255e-32	postive
PLCG1	AL133520.1	0.56166	1.12163e-40	postive
DGKH	LINC00513	0.593417	2.47429e-46	postive
PDE7A	LINC00513	0.573963	8.54005e-43	postive
MTAP	SNHG16	0.545006	6.02545e-38	postive
POLR1B	SNHG16	0.530004	1.29369e-35	postive
PLCG1	LINC00265	0.566275	1.84344e-41	postive
PTGS2	AC025857.2	0.576381	3.19623e-43	postive
DGKH	AC025857.2	0.517147	1.04598e-33	postive
PDE7A	PVT1	0.587089	3.72053e-45	postive
PLCD4	AC106820.3	0.549269	1.24662e-38	postive
DGKH	AC106820.3	0.561116	1.38537e-40	postive
DGKH	AC073957.3	0.581957	3.20995e-44	postive
PDE5A	AC010834.3	0.708398	2.79914e-73	postive
DGKH	AC010834.3	0.886442	1.08468e-159	postive
ENPP1	AC010834.3	0.585202	8.25267e-45	postive
MTAP	AC010834.3	0.557156	6.36007e-40	postive
PDE7A	AC010834.3	0.707418	5.394e-73	postive
PDE7A	AP003352.1	0.583537	1.65973e-44	postive
DGKH	RUSC1-AS1	0.669287	9.44453e-63	postive
PDE8A	RUSC1-AS1	0.541442	2.21166e-37	postive
PDE7A	RUSC1-AS1	0.530593	1.05335e-35	postive
DGKH	AL138689.1	0.787043	7.22847e-101	postive
PIK3CG	LINC02362	0.506377	3.59814e-32	postive
PDE5A	MCM3AP-AS1	0.64015	6.75018e-56	postive
DGKH	MCM3AP-AS1	0.870746	2.69108e-147	postive
ENPP1	MCM3AP-AS1	0.501176	1.90001e-31	postive
MTAP	MCM3AP-AS1	0.54847	1.67752e-38	postive
PDE8A	MCM3AP-AS1	0.548472	1.67658e-38	postive
PDE7A	MCM3AP-AS1	0.691934	1.21345e-68	postive
ACSL6	AC123023.1	0.518717	6.17827e-34	postive
PAICS	AC092718.4	0.50916	1.4599e-32	postive
PDE5A	AL442125.2	0.618243	3.26036e-51	postive
DGKH	AL442125.2	0.873089	4.84466e-149	postive
PDE7A	AL442125.2	0.54909	1.33242e-38	postive
PDE5A	GABPB1-AS1	0.509066	1.50525e-32	postive
DGKH	GABPB1-AS1	0.673082	1.05847e-63	postive
PDE7A	GABPB1-AS1	0.565543	2.45999e-41	postive
PDE5A	AC079684.1	0.556129	9.41209e-40	postive
DGKH	AC079684.1	0.647494	1.48777e-57	postive
MTAP	AC079684.1	0.605249	1.32141e-48	postive
PDE7A	AC079684.1	0.613928	2.47018e-50	postive
PDE5A	UBE2R2-AS1	0.525644	5.86132e-35	postive
DGKH	UBE2R2-AS1	0.547725	2.21166e-38	postive
PDE5A	MIR181A2HG	0.636883	3.56415e-55	postive
DGKH	MIR181A2HG	0.770244	4.65573e-94	postive
MTAP	MIR181A2HG	0.54081	2.78072e-37	postive
PDE7A	MIR181A2HG	0.626268	6.92889e-53	postive
AHCY	SLC12A9-AS1	0.541903	1.87059e-37	postive
PYCR3	SLC12A9-AS1	0.514063	2.91833e-33	postive
UCKL1	MCF2L-AS1	0.532969	4.57384e-36	postive
PDE5A	AC092168.2	0.618365	3.07704e-51	postive
DGKH	AC092168.2	0.86174	6.75018e-141	postive
PDE8A	AC092168.2	0.500243	2.55334e-31	postive
PDE7A	AC092168.2	0.620991	8.82906e-52	postive
PDE5A	AL049840.1	0.628125	2.79698e-53	postive
PIK3CG	AL049840.1	0.515952	1.55851e-33	postive
PTGS2	AL049840.1	0.51233	5.17042e-33	postive
DGKH	AL049840.1	0.726809	7.2754e-79	postive
MTAP	AL049840.1	0.510525	9.34955e-33	postive
PDE7A	AL049840.1	0.600014	1.37458e-47	postive
PDE5A	ACBD3-AS1	0.622668	3.95382e-52	postive
DGKH	ACBD3-AS1	0.802297	1.31449e-107	postive
PDE7A	ACBD3-AS1	0.574927	5.77736e-43	postive
PDE5A	AC007608.2	0.558607	3.64753e-40	postive
DGKH	AC007608.2	0.509409	1.34585e-32	postive
PDE5A	AC015922.3	0.507983	2.14025e-32	postive
PLCG1	AL031600.1	0.527631	2.95201e-35	postive
DGKH	AL031275.1	0.500067	2.6996e-31	postive
PLCG1	AL139349.1	0.518064	7.69406e-34	postive
DGKH	AL022322.1	0.587004	3.85652e-45	postive
ACP6	AL022322.1	0.500528	2.33296e-31	postive
PDE8A	AL022322.1	0.507604	2.41978e-32	postive
PDE7A	AL022322.1	0.502911	1.09418e-31	postive
DGKH	AC007637.1	0.637698	2.35774e-55	postive
PDE8A	AC007637.1	0.523047	1.42621e-34	postive
ACACB	AC007637.1	0.521726	2.23626e-34	postive
PDE5A	MIR222HG	0.58626	5.28217e-45	postive
DGKH	MIR222HG	0.709814	1.07839e-73	postive
MTAP	MIR222HG	0.561938	1.00687e-40	postive
PDE7A	MIR222HG	0.591306	6.1503e-46	postive
CA1	CDKN2B-AS1	0.697403	3.79151e-70	postive
CA2	CDKN2B-AS1	0.602075	5.49585e-48	postive
CA4	CDKN2B-AS1	0.738546	1.13854e-82	postive
CYP4F3	AL117382.1	0.51579	1.64476e-33	postive
PLCG1	AL117382.1	0.551632	5.15479e-39	postive
PDE5A	AC062037.2	0.560005	2.12919e-40	postive
DGKH	AC062037.2	0.57912	1.03899e-43	postive
PDE5A	AL442067.1	0.592495	3.68609e-46	postive
PTGS2	AL442067.1	0.526971	3.70959e-35	postive
DGKH	AL442067.1	0.845664	1.58688e-130	postive
PDE7A	AL442067.1	0.560527	1.74006e-40	postive
CA12	LINC02568	0.503924	7.91613e-32	postive
SRM	AC137630.3	0.523426	1.25346e-34	postive
NPR1	LINC01235	0.505329	5.04338e-32	postive
PDE1A	LINC01235	0.508559	1.77474e-32	postive
P4HA3	LINC01235	0.667325	2.89158e-62	postive
PDE5A	AC009269.5	0.719582	1.28171e-76	postive
PIK3CG	AC009269.5	0.511256	7.3577e-33	postive
PTGS2	AC009269.5	0.571616	2.20024e-42	postive
DGKH	AC009269.5	0.738643	1.05748e-82	postive
ENPP1	AC009269.5	0.508903	1.58719e-32	postive
MTAP	AC009269.5	0.531988	6.45899e-36	postive
PDE7A	AC009269.5	0.606247	8.41376e-49	postive
