# Supplementary material for: Construction of a prognostic model of colon cancer patients based on metabolism-related lncRNAs
Source: Front Oncol. 2022 Sep 29;12:944476. doi: 10.3389/fonc.2022.944476 (PMC9558288; doi:10.3389/fonc.2022.944476)
Supplement: Supplementary Table 4 — Multi-factor COX regression analysis was used to construct a prognostic risk prediction model based on the 13 metabolic-related lncRNAs. [file Table_4.xlsx]

## Sheet: Sheet1
Gene	Coef
LINC01703	0.174342
LINC01559	0.0141401
AL139384.1	0.363495
LINC00858	0.0928207
LINC01876	0.0680786
AC008760.1	0.0208802
AL590483.1	-0.660475
CASC9	0.0142728
AP001469.3	0.0116854
ZKSCAN2.DT	0.206485
AP006621.4	0.0552486
LINC01133	0.0259548
AC010973.2	0.285358
