# Supplementary material for: Construction of a prognostic model of colon cancer patients based on metabolism-related lncRNAs
Source: Front Oncol. 2022 Sep 29;12:944476. doi: 10.3389/fonc.2022.944476 (PMC9558288; doi:10.3389/fonc.2022.944476)
Supplement: Supplementary Table 5 — Detailed sequences of primers used in qRT-PCR experiments. [file Table_5.xlsx]

## Sheet: yinwu
Gene id	Primer F	Primer R
GAPDH	CACATCGCTCAGACACCATG	TGACGGTGCCATGGAATTTG
LINC01703	TAAGGCAAGAATCGCTGTCG	CACCCCGTTTGTGTTCCAG
LINC01559	CAGCAGACGACATGTGACAG	ACCTGAATTGGCCACTCTGA
AL139384.1	GGCTACGATTCTTCCTGGGT	CGGTGTGGTCATGGTTCAAG
LINC00858	GCTGGAATGACATGACGGAC	AACAGGGCAGAGAAGGTGAG
LINC01876	GTCGAGAGTAGGTCCCCAAT	CCCTTACATCAAAGCCCAGG
AC008760.1	CACCCTGCCAACTTCATTCC	CTACGGTGGAGGGGTTAAGG
AL590483.1	GAGAGGATGAGGCCCAGATC	TGTGGTTCATGGGATGTGGA
CASC9	CCATGCAATCCAAAGAGCCA	GAACTCGCTGGGTCTCCTAG
AP001469.3	CTGAGCCTCCCAGTCTTTCA	TCACTTAGCAGCAAAGGGGA
ZKSCAN2.DT	CGTCCAGCTAAGTCCCCTAG	TGTGACTAGACTGTGCAGGG
AP006621.4	CTGGAGTTGGGGTAGGTCC	TGAGGAAACACTGCACCCC
LINC01133	CAGAGGAAAGGGCCACAAAC	CACCTGTGTCGAATGGTCAC
AC010973.2	AGGTTCCATGCTGAGTTCCC	CTGTGTGGATGATGGTTGCC
